# Supplementary material for: Spectroscopy and chromaticity characterization of yellow to light-blue iron-containing beryl
Source: Sci Rep. 2022 Jun 24;12:10765. doi: 10.1038/s41598-022-11916-z (PMC9232576; doi:10.1038/s41598-022-11916-z)
Supplement: Supplementary file 1 — Supplementary Information. [file 41598_2022_11916_MOESM1_ESM.xlsx]

## Sheet: Figure 1
FTIR spectra of beryl(Fig.1a/1b)
wavenumber	45	47	49	55	56
3996.35	0.92899	1.03174	1.0144	0.91572	0.99975
3994.42	0.9289	1.03173	1.01424	0.91559	0.99964
3992.49	0.92883	1.03164	1.01409	0.91547	0.99944
3990.56	0.92882	1.03155	1.01397	0.91537	0.99923
3988.63	0.92882	1.03133	1.01398	0.91517	0.99907
3986.7	0.92872	1.03092	1.01393	0.91486	0.99883
3984.77	0.92857	1.03056	1.01372	0.91461	0.99853
3982.85	0.92854	1.03048	1.01358	0.91451	0.99839
3980.92	0.9286	1.03052	1.0136	0.91453	0.99839
3978.99	0.9286	1.03051	1.0135	0.91452	0.99831
3977.06	0.92853	1.0305	1.01319	0.91443	0.99819
3975.13	0.92848	1.03059	1.01299	0.91435	0.99816
3973.2	0.92852	1.03064	1.01307	0.91435	0.99817
3971.27	0.92858	1.03055	1.0132	0.91433	0.99805
3969.34	0.92859	1.03032	1.01328	0.91421	0.99785
3967.42	0.92853	1.03002	1.01335	0.91402	0.99769
3965.49	0.92843	1.02984	1.01322	0.91383	0.99762
3963.56	0.92827	1.02989	1.01285	0.91368	0.99753
3961.63	0.92814	1.02996	1.01262	0.91356	0.99734
3959.7	0.92814	1.02989	1.01267	0.91343	0.99714
3957.77	0.92822	1.02979	1.01272	0.91328	0.99699
3955.84	0.92826	1.02964	1.01272	0.91312	0.99689
3953.91	0.92824	1.02958	1.01248	0.91301	0.99684
3951.99	0.92806	1.02993	1.01167	0.913	0.99678
3950.06	0.9277	1.03052	1.01077	0.91301	0.9966
3948.13	0.92746	1.03063	1.01066	0.91291	0.99632
3946.2	0.92746	1.03033	1.01083	0.91275	0.99614
3944.27	0.92738	1.03038	1.01051	0.91265	0.99601
3942.34	0.92725	1.03035	1.01067	0.91249	0.99579
3940.41	0.92742	1.02947	1.01163	0.91212	0.99555
3938.48	0.92761	1.02847	1.01216	0.91171	0.99532
3936.56	0.92744	1.0282	1.01155	0.91144	0.99499
3934.63	0.92693	1.02888	1.01002	0.91138	0.99459
3932.7	0.92635	1.02988	1.00884	0.91142	0.99422
3930.77	0.92614	1.02985	1.00916	0.91122	0.99394
3928.84	0.92626	1.02889	1.00982	0.91076	0.99371
3926.91	0.92615	1.0285	1.00933	0.9104	0.99338
3924.98	0.92572	1.02871	1.00852	0.91018	0.99292
3923.05	0.9254	1.02844	1.00841	0.90985	0.99245
3921.13	0.92514	1.02817	1.00805	0.90948	0.99205
3919.2	0.92463	1.02855	1.00716	0.9092	0.99162
3917.27	0.9242	1.02852	1.00727	0.90886	0.99113
3915.34	0.92431	1.02713	1.00873	0.90831	0.99063
3913.41	0.92466	1.02538	1.00996	0.90769	0.9902
3911.48	0.9247	1.02438	1.01017	0.90721	0.98986
3909.55	0.92441	1.0243	1.00926	0.90699	0.98956
3907.62	0.9238	1.02565	1.0066	0.90714	0.98932
3905.7	0.92264	1.02876	1.00273	0.90768	0.98904
3903.77	0.9213	1.03191	1.00011	0.9082	0.98859
3901.84	0.92061	1.03287	1.00009	0.9082	0.98799
3899.91	0.92076	1.03132	1.00211	0.9076	0.98751
3897.98	0.92156	1.02812	1.00502	0.90666	0.98726
3896.05	0.92243	1.02533	1.00634	0.90589	0.9872
3894.12	0.92253	1.02506	1.00498	0.90572	0.98716
3892.19	0.92189	1.02653	1.00355	0.90593	0.98696
3890.27	0.92163	1.02669	1.00413	0.90587	0.98669
3888.34	0.92167	1.02606	1.00387	0.90559	0.98647
3886.41	0.92105	1.02683	1.00217	0.90552	0.98605
3884.48	0.92047	1.0276	1.0016	0.90552	0.98561
3882.55	0.92051	1.02761	1.00136	0.90546	0.98556
3880.62	0.92053	1.02744	1.00175	0.90534	0.98556
3878.69	0.92089	1.02573	1.00377	0.9049	0.98549
3876.76	0.92135	1.02425	1.00403	0.90454	0.98551
3874.84	0.92105	1.02513	1.00193	0.90466	0.98541
3872.91	0.9204	1.02702	0.9996	0.90503	0.98524
3870.98	0.91973	1.02874	0.99831	0.90533	0.98509
3869.05	0.91937	1.02897	0.99917	0.90527	0.98483
3867.12	0.91964	1.02774	1.00002	0.90486	0.98469
3865.19	0.91973	1.02736	0.99941	0.90463	0.98461
3863.26	0.91966	1.02691	0.99996	0.90446	0.98434
3861.33	0.92011	1.02491	1.00192	0.90398	0.9842
3859.41	0.9207	1.02335	1.00226	0.90359	0.98436
3857.48	0.92084	1.02447	0.99937	0.90394	0.9848
3855.55	0.91991	1.0295	0.99419	0.90532	0.98533
3853.62	0.91791	1.03518	0.99213	0.90678	0.98508
3851.69	0.91764	1.03284	0.99709	0.90609	0.98408
3849.76	0.91932	1.02598	1.00185	0.90424	0.98357
3847.83	0.92063	1.02159	1.00322	0.90298	0.98349
3845.9	0.92079	1.02106	1.00186	0.90272	0.98353
3843.98	0.92019	1.02309	0.9992	0.90322	0.98365
3842.05	0.91952	1.02574	0.99635	0.904	0.98383
3840.12	0.91898	1.02807	0.99385	0.90467	0.98395
3838.19	0.91848	1.02933	0.99342	0.90494	0.98366
3836.26	0.91852	1.02838	0.99546	0.90467	0.98326
3834.33	0.91923	1.02626	0.99759	0.90427	0.98345
3832.4	0.91998	1.02437	0.99925	0.90396	0.98387
3830.47	0.92054	1.02275	1.0005	0.90363	0.98407
3828.55	0.92089	1.02182	1.00058	0.9034	0.98422
3826.62	0.92095	1.02181	0.99982	0.90339	0.98438
3824.69	0.92079	1.02275	0.99801	0.90369	0.98454
3822.76	0.91998	1.02569	0.99464	0.90445	0.98457
3820.83	0.91899	1.02827	0.99309	0.90511	0.98429
3818.9	0.9193	1.02725	0.99437	0.90498	0.98422
3816.97	0.91994	1.02557	0.99582	0.90463	0.98441
3815.05	0.92028	1.02373	0.99866	0.90417	0.98438
3813.12	0.92108	1.02055	1.0015	0.9034	0.98436
3811.19	0.92185	1.01853	1.00155	0.90295	0.98451
3809.26	0.92171	1.01955	0.99915	0.90328	0.98465
3807.33	0.92082	1.02209	0.99693	0.90396	0.98461
3805.4	0.92027	1.02319	0.99579	0.90423	0.9845
3803.47	0.91998	1.02402	0.99365	0.9044	0.98452
3801.54	0.91934	1.02526	0.99267	0.90464	0.98432
3799.62	0.91926	1.02407	0.9945	0.90428	0.9839
3797.69	0.91979	1.02163	0.99599	0.90356	0.98367
3795.76	0.92025	1.01948	0.99754	0.90293	0.98348
3793.83	0.92076	1.01702	0.9994	0.90228	0.98328
3791.9	0.92111	1.0151	1.00008	0.90171	0.98312
3789.97	0.92103	1.01438	0.99974	0.90138	0.98297
3788.04	0.92072	1.01446	0.99881	0.9013	0.98286
3786.11	0.92029	1.01488	0.99765	0.90134	0.98262
3784.19	0.91996	1.01499	0.99694	0.90129	0.98221
3782.26	0.91961	1.01504	0.99587	0.90114	0.9817
3780.33	0.9189	1.01546	0.9944	0.90092	0.98107
3778.4	0.91841	1.01486	0.99482	0.90051	0.98059
3776.47	0.9186	1.01297	0.99645	0.89991	0.98044
3774.54	0.91875	1.01176	0.99645	0.89944	0.98031
3772.61	0.91824	1.01241	0.99421	0.89935	0.97992
3770.68	0.91719	1.01403	0.99163	0.89949	0.97927
3768.76	0.91632	1.01456	0.99074	0.89936	0.97857
3766.83	0.91598	1.01367	0.99095	0.89889	0.97801
3764.9	0.91585	1.01222	0.99146	0.89825	0.9775
3762.97	0.91564	1.01104	0.99112	0.89767	0.97705
3761.04	0.91492	1.01152	0.98896	0.89745	0.97656
3759.11	0.91386	1.01264	0.98709	0.89738	0.97582
3757.18	0.91332	1.01223	0.98672	0.89704	0.97518
3755.25	0.91302	1.01193	0.98503	0.89675	0.97493
3753.33	0.91194	1.01462	0.98057	0.89714	0.97471
3751.4	0.90998	1.01884	0.9766	0.89779	0.97399
3749.47	0.90864	1.01914	0.97672	0.89737	0.97287
3747.54	0.90833	1.01698	0.97669	0.89636	0.97216
3745.61	0.90731	1.01696	0.97495	0.89565	0.9715
3743.68	0.90573	1.01602	0.97538	0.89446	0.97002
3741.75	0.90535	1.01137	0.97614	0.89242	0.96847
3739.82	0.90504	1.00821	0.9732	0.89074	0.96744
3737.9	0.90322	1.00975	0.96707	0.8901	0.96651
3735.97	0.90058	1.01342	0.96167	0.89004	0.96544
3734.04	0.89928	1.01361	0.9618	0.88935	0.96438
3732.11	0.89939	1.00942	0.96546	0.88762	0.96342
3730.18	0.8994	1.00481	0.9674	0.88562	0.96251
3728.25	0.89866	1.00264	0.96651	0.88407	0.96143
3726.32	0.89731	1.00237	0.96493	0.8829	0.9599
3724.39	0.89595	1.00166	0.96473	0.88155	0.95798
3722.47	0.89485	0.99958	0.96603	0.87973	0.95579
3720.54	0.89378	0.9965	0.96845	0.87743	0.95314
3718.61	0.89252	0.99281	0.97105	0.8746	0.94995
3716.68	0.8906	0.98964	0.97178	0.87134	0.9463
3714.75	0.88709	0.98825	0.96866	0.86755	0.94187
3712.82	0.88062	0.98804	0.96196	0.86206	0.93514
3710.89	0.87125	0.98455	0.95618	0.85288	0.92472
3708.96	0.86054	0.97468	0.95404	0.83933	0.91134
3707.04	0.84724	0.96091	0.9516	0.82133	0.89507
3705.11	0.82816	0.94494	0.94559	0.79729	0.87448
3703.18	0.80124	0.92515	0.9362	0.76517	0.84833
3701.25	0.77288	0.90267	0.92727	0.73161	0.82192
3699.32	0.75834	0.88756	0.92293	0.71436	0.80786
3697.39	0.76429	0.88805	0.92364	0.72216	0.81179
3695.46	0.78406	0.90174	0.92753	0.74736	0.82898
3693.53	0.80706	0.92123	0.93166	0.77724	0.85139
3691.61	0.82693	0.94083	0.93487	0.80412	0.87344
3689.68	0.84244	0.95608	0.93994	0.82533	0.89264
3687.75	0.85398	0.96319	0.94793	0.83945	0.90755
3685.82	0.86157	0.96407	0.95414	0.84718	0.91757
3683.89	0.86597	0.96371	0.95658	0.85161	0.92412
3681.96	0.86802	0.96437	0.95604	0.85484	0.9285
3680.03	0.86834	0.96593	0.95307	0.85732	0.93126
3678.1	0.86721	0.96856	0.94803	0.8592	0.93288
3676.18	0.86464	0.97117	0.94365	0.86039	0.93343
3674.25	0.86247	0.96947	0.94359	0.86022	0.93318
3672.32	0.86128	0.96531	0.94363	0.85928	0.93286
3670.39	0.8591	0.96222	0.94233	0.85825	0.93207
3668.46	0.85653	0.95752	0.94357	0.85639	0.93065
3666.53	0.85478	0.9512	0.94563	0.85388	0.92947
3664.6	0.85287	0.9466	0.94577	0.85167	0.92856
3662.67	0.85051	0.94429	0.94461	0.85007	0.92761
3660.75	0.84844	0.94357	0.943	0.84915	0.927
3658.82	0.84683	0.94473	0.94117	0.84907	0.92732
3656.89	0.84545	0.94735	0.94053	0.84958	0.92843
3654.96	0.84453	0.94963	0.94136	0.85	0.92968
3653.03	0.8438	0.95277	0.9401	0.85058	0.93089
3651.1	0.84249	0.95956	0.93662	0.85211	0.93242
3649.17	0.8416	0.96687	0.93758	0.85402	0.93459
3647.24	0.84277	0.96845	0.94601	0.85461	0.93713
3645.32	0.84494	0.96657	0.95471	0.85413	0.93955
3643.39	0.84651	0.96626	0.96041	0.85386	0.94184
3641.46	0.84706	0.96849	0.96433	0.85405	0.94392
3639.53	0.84693	0.97178	0.96763	0.85431	0.94567
3637.6	0.84634	0.97522	0.97019	0.85436	0.94706
3635.67	0.84524	0.97879	0.97172	0.85428	0.94812
3633.74	0.84386	0.98253	0.97233	0.85424	0.949
3631.81	0.84216	0.98718	0.97144	0.85446	0.94973
3629.89	0.83959	0.99318	0.97079	0.85472	0.94992
3627.96	0.83726	0.99556	0.97528	0.85379	0.94919
3626.03	0.8367	0.99226	0.98175	0.85167	0.94829
3624.1	0.83631	0.98948	0.98513	0.84981	0.94754
3622.17	0.83485	0.99018	0.98584	0.84873	0.94665
3620.24	0.83246	0.99282	0.98622	0.84803	0.94547
3618.31	0.83003	0.99368	0.98853	0.84678	0.94386
3616.38	0.82818	0.99198	0.99127	0.84489	0.94193
3614.46	0.82611	0.99004	0.99253	0.84273	0.93957
3612.53	0.82284	0.98761	0.99226	0.83975	0.93592
3610.6	0.81721	0.98255	0.98902	0.83448	0.92894
3608.67	0.80814	0.97309	0.98199	0.8258	0.91682
3606.74	0.79805	0.95992	0.97377	0.81568	0.90286
3604.81	0.78915	0.94557	0.96484	0.80647	0.89098
3602.88	0.77862	0.92878	0.95215	0.79632	0.87798
3600.96	0.76443	0.90699	0.93617	0.78321	0.86068
3599.03	0.74993	0.88431	0.92211	0.76968	0.84299
3597.1	0.74029	0.86995	0.91398	0.76075	0.83141
3595.17	0.73915	0.86938	0.9135	0.76019	0.82986
3593.24	0.74635	0.87997	0.92017	0.76758	0.83786
3591.31	0.75659	0.89506	0.92912	0.77788	0.85012
3589.38	0.76491	0.91125	0.93734	0.7869	0.86179
3587.45	0.77065	0.9258	0.94728	0.79319	0.87105
3585.53	0.77515	0.93509	0.9596	0.79669	0.87777
3583.6	0.77867	0.94078	0.97077	0.79861	0.88275
3581.67	0.78084	0.94599	0.97982	0.79999	0.88644
3579.74	0.78167	0.95074	0.9875	0.80078	0.88881
3577.81	0.78153	0.9542	0.99407	0.80081	0.88984
3575.88	0.78072	0.95641	0.99959	0.80024	0.88971
3573.95	0.77945	0.95773	1.00409	0.79931	0.88884
3572.02	0.77776	0.95893	1.00676	0.79826	0.88754
3570.1	0.7755	0.96139	1.00687	0.79739	0.88607
3568.17	0.77272	0.96482	1.00657	0.79664	0.88453
3566.24	0.77035	0.96578	1.00978	0.79529	0.88278
3564.31	0.76891	0.96334	1.01512	0.79326	0.88082
3562.38	0.76763	0.96075	1.01911	0.79128	0.8789
3560.45	0.76612	0.95952	1.02199	0.78972	0.87727
3558.52	0.76445	0.95878	1.02465	0.78835	0.87586
3556.59	0.76252	0.95818	1.02655	0.78693	0.87437
3554.67	0.76031	0.95813	1.02724	0.78557	0.87274
3552.74	0.75809	0.95824	1.02773	0.78435	0.87108
3550.81	0.75618	0.95794	1.0288	0.78329	0.86959
3548.88	0.75424	0.95767	1.02928	0.78226	0.86808
3546.95	0.75179	0.95763	1.02892	0.78107	0.86614
3545.02	0.74955	0.95712	1.02985	0.7798	0.86442
3543.09	0.74818	0.95607	1.03272	0.77874	0.86374
3541.16	0.74704	0.95515	1.0356	0.77787	0.86358
3539.24	0.74534	0.95458	1.03697	0.77685	0.86286
3537.31	0.74314	0.95408	1.03732	0.77557	0.86146
3535.38	0.74102	0.95349	1.03819	0.7743	0.86028
3533.45	0.73912	0.95305	1.03944	0.7732	0.8596
3531.52	0.73706	0.9531	1.03977	0.77218	0.8588
3529.59	0.73473	0.9534	1.03935	0.77113	0.8576
3527.66	0.73226	0.95311	1.03905	0.76983	0.856
3525.73	0.72964	0.95195	1.03895	0.76813	0.85397
3523.81	0.72717	0.95065	1.03941	0.76642	0.85224
3521.88	0.72525	0.9497	1.04103	0.76509	0.85146
3519.95	0.72358	0.94887	1.04283	0.76396	0.85104
3518.02	0.72158	0.94797	1.04382	0.7626	0.85011
3516.09	0.71922	0.94706	1.04413	0.76098	0.84857
3514.16	0.71686	0.94644	1.04423	0.75953	0.84707
3512.23	0.71468	0.94639	1.04448	0.75854	0.84616
3510.3	0.71262	0.94646	1.04503	0.75758	0.84556
3508.38	0.71049	0.94595	1.04571	0.75626	0.84469
3506.45	0.7082	0.94513	1.04573	0.7547	0.84335
3504.52	0.70567	0.94439	1.04491	0.75299	0.84148
3502.59	0.70329	0.94347	1.04487	0.75127	0.8397
3500.66	0.70139	0.9423	1.04608	0.74976	0.83861
3498.73	0.69958	0.94119	1.04702	0.74828	0.83765
3496.8	0.69767	0.94029	1.04746	0.74676	0.83654
3494.87	0.69586	0.93946	1.04818	0.74528	0.83562
3492.95	0.6941	0.93862	1.04894	0.74383	0.83481
3491.02	0.69218	0.93783	1.04921	0.74235	0.83371
3489.09	0.69012	0.9369	1.04902	0.74073	0.83211
3487.16	0.68813	0.93578	1.04891	0.73902	0.83045
3485.23	0.68635	0.93481	1.04906	0.7374	0.82921
3483.3	0.68458	0.93388	1.04888	0.73576	0.82789
3481.37	0.68266	0.93245	1.04837	0.73384	0.82597
3479.44	0.68093	0.9307	1.04839	0.73194	0.82424
3477.52	0.67955	0.92929	1.04893	0.73041	0.82325
3475.59	0.67826	0.92816	1.04924	0.729	0.82231
3473.66	0.6768	0.92677	1.04902	0.72734	0.82087
3471.73	0.67501	0.9249	1.04818	0.72539	0.81865
3469.8	0.67303	0.92289	1.0469	0.72332	0.81606
3467.87	0.67131	0.92125	1.04609	0.72152	0.81435
3465.94	0.67017	0.9201	1.04618	0.72022	0.81385
3464.01	0.66922	0.91907	1.04642	0.71906	0.81345
3462.09	0.66805	0.91775	1.04609	0.71757	0.81232
3460.16	0.66685	0.91614	1.0456	0.71585	0.81093
3458.23	0.66587	0.91463	1.04551	0.71428	0.80993
3456.3	0.66489	0.91319	1.04549	0.71278	0.80912
3454.37	0.66373	0.91164	1.04511	0.71125	0.80818
3452.44	0.66262	0.91011	1.04439	0.70984	0.80717
3450.51	0.66166	0.90882	1.04324	0.70861	0.80613
3448.58	0.66063	0.90777	1.04179	0.70743	0.8051
3446.66	0.65951	0.90659	1.04088	0.70624	0.80431
3444.73	0.65863	0.90514	1.04069	0.70509	0.80383
3442.8	0.658	0.90372	1.04041	0.70399	0.80335
3440.87	0.65729	0.90222	1.03965	0.70281	0.8025
3438.94	0.65639	0.90051	1.03849	0.70157	0.80119
3437.01	0.65552	0.89895	1.03731	0.70052	0.79996
3435.08	0.65503	0.89796	1.03668	0.69993	0.79975
3433.15	0.65485	0.89742	1.03637	0.69967	0.80042
3431.23	0.65464	0.89694	1.03589	0.69944	0.80106
3429.3	0.65446	0.89659	1.03552	0.69935	0.80173
3427.37	0.65445	0.89656	1.03563	0.69954	0.80285
3425.44	0.65444	0.89662	1.03572	0.6998	0.80407
3423.51	0.65428	0.8966	1.03525	0.69994	0.80495
3421.58	0.65416	0.89659	1.03454	0.7001	0.80567
3419.65	0.65423	0.8966	1.03436	0.70044	0.8067
3417.72	0.65434	0.89654	1.03454	0.70086	0.80805
3415.8	0.65427	0.8964	1.03429	0.70116	0.80918
3413.87	0.65418	0.89639	1.03363	0.70148	0.81015
3411.94	0.65435	0.89668	1.03315	0.70198	0.8115
3410.01	0.65473	0.89726	1.03298	0.70265	0.81325
3408.08	0.65517	0.8981	1.03299	0.70355	0.81532
3406.15	0.65552	0.89892	1.03296	0.70456	0.81752
3404.22	0.65552	0.89921	1.03236	0.70517	0.81905
3402.29	0.65524	0.89908	1.0313	0.70539	0.81995
3400.37	0.65535	0.89961	1.03075	0.70608	0.82169
3398.44	0.65621	0.9012	1.03111	0.70759	0.82493
3396.51	0.6572	0.90282	1.03158	0.70912	0.82824
3394.58	0.65767	0.90374	1.03139	0.71007	0.83041
3392.65	0.65785	0.9044	1.03094	0.7108	0.83215
3390.72	0.65842	0.90552	1.0312	0.71196	0.8349
3388.79	0.65944	0.90715	1.03202	0.71362	0.83869
3386.87	0.66039	0.90879	1.03254	0.71527	0.84223
3384.94	0.66112	0.91032	1.03262	0.7167	0.84502
3383.01	0.66173	0.9118	1.03253	0.71796	0.84747
3381.08	0.66227	0.91309	1.0323	0.71914	0.84992
3379.15	0.66286	0.91436	1.03212	0.7203	0.8525
3377.22	0.66359	0.91587	1.03216	0.72152	0.85524
3375.29	0.66441	0.91762	1.03225	0.72288	0.85805
3373.36	0.66509	0.91927	1.03198	0.72412	0.86049
3371.44	0.66544	0.92056	1.03115	0.72497	0.86229
3369.51	0.66583	0.92192	1.0303	0.72585	0.86423
3367.58	0.66675	0.92389	1.03013	0.72732	0.86715
3365.65	0.66812	0.92629	1.03065	0.72923	0.8708
3363.72	0.66943	0.92852	1.0312	0.7311	0.87423
3361.79	0.67049	0.93036	1.03139	0.73272	0.87703
3359.86	0.67152	0.93203	1.03148	0.73423	0.87969
3357.93	0.67271	0.93374	1.03159	0.73573	0.88251
3356.01	0.6739	0.93534	1.03151	0.73705	0.88514
3354.08	0.67482	0.93664	1.03107	0.73804	0.88719
3352.15	0.67554	0.93773	1.03038	0.73886	0.88885
3350.22	0.67655	0.93901	1.03006	0.73993	0.89103
3348.29	0.67801	0.94061	1.03036	0.74141	0.89401
3346.36	0.67946	0.94214	1.03058	0.74287	0.89684
3344.43	0.68066	0.94342	1.03026	0.74402	0.89902
3342.5	0.68174	0.94456	1.02978	0.74503	0.9009
3340.58	0.68275	0.94557	1.02941	0.74605	0.90274
3338.65	0.68385	0.94663	1.02924	0.74713	0.90479
3336.72	0.68523	0.94798	1.02944	0.74842	0.90731
3334.79	0.68675	0.94934	1.02991	0.74983	0.90997
3332.86	0.68814	0.95041	1.03026	0.75116	0.9124
3330.93	0.68944	0.95143	1.03034	0.75239	0.91462
3329	0.69066	0.95244	1.0302	0.7535	0.91655
3327.07	0.69175	0.95331	1.02997	0.75451	0.91822
3325.15	0.69293	0.95422	1.02995	0.75566	0.92012
3323.22	0.69436	0.95537	1.03032	0.75699	0.9224
3321.29	0.69577	0.95653	1.03084	0.75828	0.9246
3319.36	0.69706	0.95748	1.03123	0.7595	0.92655
3317.43	0.69832	0.95829	1.03145	0.76067	0.9284
3315.5	0.69956	0.9591	1.03154	0.76177	0.93015
3313.57	0.7007	0.95995	1.03152	0.7628	0.93169
3311.64	0.70161	0.96065	1.03135	0.76367	0.93288
3309.72	0.70231	0.96108	1.03107	0.76433	0.9337
3307.79	0.70306	0.96143	1.03086	0.76494	0.93447
3305.86	0.70416	0.96204	1.03098	0.76578	0.93577
3303.93	0.7056	0.96299	1.03154	0.76699	0.93777
3302	0.70703	0.96399	1.03223	0.76828	0.93986
3300.07	0.70811	0.96475	1.03253	0.76928	0.94137
3298.14	0.7089	0.96522	1.03232	0.76996	0.94225
3296.21	0.70957	0.96549	1.0319	0.7705	0.94288
3294.29	0.71023	0.96574	1.03153	0.77107	0.9436
3292.36	0.71104	0.96623	1.03135	0.77172	0.94459
3290.43	0.71213	0.96691	1.03146	0.77249	0.94583
3288.5	0.71332	0.96747	1.03168	0.77322	0.94703
3286.57	0.71433	0.96781	1.03166	0.77379	0.94789
3284.64	0.71519	0.96807	1.03135	0.77426	0.94851
3282.71	0.71598	0.96828	1.03093	0.77467	0.949
3280.78	0.71674	0.96832	1.03045	0.77498	0.94937
3278.86	0.71749	0.96821	1.02981	0.77517	0.94962
3276.93	0.71816	0.96809	1.02893	0.77525	0.94965
3275	0.71878	0.96796	1.02798	0.77531	0.94948
3273.07	0.71947	0.96774	1.02715	0.7754	0.94924
3271.14	0.72027	0.96747	1.02652	0.77553	0.94926
3269.21	0.72122	0.96743	1.02618	0.77588	0.94979
3267.28	0.72226	0.96764	1.02592	0.77639	0.95052
3265.35	0.72326	0.96779	1.02542	0.77689	0.95106
3263.43	0.72426	0.96781	1.02477	0.7774	0.95144
3261.5	0.72529	0.96787	1.02409	0.77792	0.95181
3259.57	0.7263	0.968	1.02339	0.77845	0.95221
3257.64	0.72724	0.96807	1.02264	0.77898	0.95255
3255.71	0.72817	0.96817	1.02201	0.77962	0.95295
3253.78	0.72923	0.96844	1.02163	0.78045	0.9536
3251.85	0.73036	0.96871	1.02122	0.7813	0.95431
3249.92	0.73134	0.96871	1.02049	0.78193	0.95475
3248	0.73219	0.96865	1.01951	0.78246	0.95505
3246.07	0.73312	0.96889	1.01869	0.78318	0.95556
3244.14	0.73422	0.96924	1.01827	0.78402	0.95627
3242.21	0.7353	0.9694	1.01797	0.78474	0.95692
3240.28	0.73629	0.96948	1.01746	0.78539	0.95744
3238.35	0.73724	0.96958	1.01676	0.78599	0.95783
3236.42	0.73808	0.96961	1.01594	0.78642	0.95802
3234.49	0.73887	0.96961	1.01509	0.78677	0.95818
3232.57	0.73987	0.96985	1.01455	0.78729	0.95872
3230.64	0.74112	0.97037	1.01442	0.78802	0.95963
3228.71	0.74236	0.97089	1.01443	0.78873	0.96047
3226.78	0.74348	0.97123	1.01428	0.7893	0.96108
3224.85	0.74455	0.97141	1.01397	0.78973	0.96155
3222.92	0.74555	0.97161	1.01357	0.79004	0.96191
3220.99	0.74649	0.97182	1.0131	0.79027	0.96218
3219.06	0.74745	0.97186	1.01264	0.79049	0.96243
3217.14	0.74852	0.9718	1.0122	0.79072	0.96265
3215.21	0.74965	0.97184	1.01178	0.791	0.96287
3213.28	0.75081	0.97192	1.01138	0.79131	0.96315
3211.35	0.752	0.97189	1.01097	0.79163	0.9635
3209.42	0.75324	0.97183	1.01061	0.79202	0.96382
3207.49	0.75452	0.97184	1.01035	0.79257	0.96413
3205.56	0.75585	0.97189	1.0101	0.79318	0.96451
3203.63	0.75718	0.97191	1.00976	0.79379	0.965
3201.71	0.75856	0.97199	1.0094	0.79451	0.96554
3199.78	0.76001	0.97228	1.00906	0.79542	0.96605
3197.85	0.76152	0.97262	1.00873	0.79641	0.96654
3195.92	0.76299	0.97272	1.00846	0.79738	0.96704
3193.99	0.76445	0.97266	1.00824	0.7983	0.96753
3192.06	0.76594	0.9727	1.00799	0.79918	0.96801
3190.13	0.76751	0.97282	1.00771	0.80007	0.96846
3188.2	0.76908	0.9729	1.00734	0.80101	0.96885
3186.28	0.77061	0.97295	1.0069	0.80196	0.96922
3184.35	0.77211	0.97304	1.00652	0.80289	0.96957
3182.42	0.77364	0.9731	1.0062	0.8038	0.96989
3180.49	0.77516	0.97313	1.00578	0.80468	0.97013
3178.56	0.77667	0.97317	1.00535	0.80552	0.97036
3176.63	0.77823	0.97319	1.00506	0.80631	0.97063
3174.7	0.77982	0.97313	1.00478	0.80708	0.97089
3172.78	0.78133	0.97301	1.00441	0.80787	0.97111
3170.85	0.78276	0.97294	1.00398	0.80864	0.97129
3168.92	0.78415	0.97297	1.00351	0.80933	0.97142
3166.99	0.78552	0.97295	1.00309	0.80997	0.97152
3165.06	0.78691	0.97283	1.00276	0.81063	0.97164
3163.13	0.78832	0.97272	1.00244	0.81133	0.97177
3161.2	0.78972	0.9727	1.00205	0.81195	0.97183
3159.27	0.79105	0.97265	1.00156	0.8125	0.97184
3157.35	0.79227	0.97247	1.00096	0.813	0.97178
3155.42	0.79335	0.97217	1.0002	0.81335	0.97145
3153.49	0.79442	0.97191	0.99944	0.81365	0.97101
3151.56	0.79572	0.97187	0.99906	0.81423	0.97099
3149.63	0.79725	0.97198	0.99902	0.81502	0.9714
3147.7	0.79874	0.97206	0.99892	0.81569	0.9717
3145.77	0.80007	0.97207	0.99861	0.81618	0.97177
3143.84	0.80121	0.97194	0.99812	0.81657	0.97164
3141.92	0.80215	0.97156	0.99744	0.81684	0.9712
3139.99	0.80307	0.97122	0.99674	0.81708	0.97071
3138.06	0.80428	0.97124	0.99638	0.81753	0.97068
3136.13	0.8057	0.97143	0.99626	0.81815	0.97096
3134.2	0.80692	0.97144	0.99596	0.81862	0.97103
3132.27	0.80787	0.97121	0.99542	0.81881	0.97079
3130.34	0.80881	0.97098	0.9949	0.81893	0.97046
3128.41	0.80996	0.97089	0.99457	0.81927	0.97024
3126.49	0.81116	0.97086	0.99429	0.81969	0.97011
3124.56	0.81212	0.97068	0.99376	0.81985	0.96973
3122.63	0.81271	0.97029	0.99295	0.81964	0.96885
3120.7	0.81319	0.96976	0.99211	0.81929	0.96778
3118.77	0.81389	0.96931	0.99146	0.81914	0.96708
3116.84	0.81491	0.96917	0.99111	0.81923	0.9669
3114.91	0.8162	0.9694	0.9912	0.81956	0.96717
3112.98	0.81755	0.96965	0.99147	0.81994	0.96761
3111.06	0.81855	0.96952	0.99137	0.82001	0.96756
3109.13	0.81934	0.96923	0.99104	0.81987	0.96716
3107.2	0.82034	0.96926	0.99098	0.81988	0.96715
3105.27	0.82147	0.96945	0.99104	0.82001	0.96741
3103.34	0.82239	0.96948	0.99076	0.82	0.96729
3101.41	0.8231	0.96937	0.99027	0.81985	0.96683
3099.48	0.82389	0.96935	0.99009	0.81974	0.96663
3097.55	0.82483	0.96945	0.99024	0.81972	0.96679
3095.63	0.82573	0.96947	0.99036	0.81965	0.96687
3093.7	0.82647	0.96933	0.99022	0.81941	0.9666
3091.77	0.82709	0.96908	0.98989	0.81904	0.96604
3089.84	0.82771	0.96881	0.98964	0.81869	0.96556
3087.91	0.82829	0.96854	0.98948	0.81838	0.96526
3085.98	0.82883	0.96833	0.9892	0.81806	0.96486
3084.05	0.82944	0.96828	0.98883	0.8178	0.96438
3082.12	0.8301	0.96822	0.98845	0.81757	0.96396
3080.2	0.83069	0.96801	0.98813	0.81727	0.96361
3078.27	0.83145	0.96793	0.98817	0.81714	0.96359
3076.34	0.83256	0.96821	0.98864	0.81738	0.96406
3074.41	0.83371	0.96849	0.98906	0.8177	0.9646
3072.48	0.83458	0.96849	0.98908	0.81774	0.96469
3070.55	0.83511	0.96828	0.9887	0.81747	0.96422
3068.62	0.83549	0.96804	0.98812	0.81711	0.96355
3066.69	0.83606	0.96794	0.98773	0.81706	0.96328
3064.77	0.83697	0.96807	0.98774	0.81735	0.96347
3062.84	0.83796	0.96828	0.98791	0.81767	0.96373
3060.91	0.83881	0.9684	0.98793	0.81785	0.96379
3058.98	0.83945	0.96828	0.98761	0.81787	0.96351
3057.05	0.84001	0.968	0.9871	0.81784	0.96305
3055.12	0.84066	0.96781	0.98678	0.81791	0.96277
3053.19	0.84135	0.9677	0.98655	0.81801	0.96251
3051.26	0.842	0.96759	0.98618	0.81818	0.96218
3049.34	0.84272	0.96754	0.98582	0.8185	0.96208
3047.41	0.8434	0.96746	0.9855	0.81875	0.96196
3045.48	0.8439	0.96721	0.98502	0.81882	0.96143
3043.55	0.8444	0.96693	0.98449	0.81895	0.96084
3041.62	0.84516	0.96687	0.98421	0.81934	0.9608
3039.69	0.84615	0.96712	0.98422	0.81999	0.96122
3037.76	0.84701	0.9673	0.98409	0.82051	0.96135
3035.83	0.84752	0.9671	0.98351	0.82072	0.96094
3033.91	0.84806	0.96692	0.98287	0.82097	0.9606
3031.98	0.84883	0.96707	0.98262	0.82148	0.9607
3030.05	0.84967	0.96726	0.98267	0.82209	0.96101
3028.12	0.85043	0.96719	0.98266	0.82263	0.96117
3026.19	0.85104	0.96694	0.98236	0.823	0.96092
3024.26	0.85157	0.96679	0.98198	0.82329	0.96059
3022.33	0.85207	0.96669	0.98169	0.82362	0.96049
3020.4	0.85235	0.96629	0.98129	0.82378	0.96028
3018.48	0.85238	0.96568	0.9807	0.82372	0.95981
3016.55	0.8524	0.96527	0.98004	0.82368	0.95918
3014.62	0.85256	0.96516	0.97941	0.82385	0.95856
3012.69	0.85293	0.96524	0.97905	0.82433	0.95833
3010.76	0.85347	0.96548	0.9792	0.82504	0.95883
3008.83	0.8539	0.9658	0.97964	0.82568	0.95972
3006.9	0.8539	0.96594	0.97981	0.826	0.96028
3004.97	0.85343	0.96572	0.97952	0.82597	0.96041
3003.05	0.85266	0.96534	0.97905	0.82572	0.96047
3001.12	0.85157	0.96495	0.97851	0.82533	0.96042
2999.19	0.8501	0.96443	0.97784	0.82484	0.96016
2997.26	0.84847	0.96377	0.97725	0.82447	0.96006
2995.33	0.8467	0.96303	0.9768	0.82422	0.96019
2993.4	0.84469	0.96217	0.97639	0.82399	0.96032
2991.47	0.84266	0.96122	0.97626	0.82402	0.96092
2989.54	0.84068	0.96004	0.97642	0.82444	0.96209
2987.62	0.83851	0.95843	0.97649	0.82502	0.96314
2985.69	0.83613	0.95636	0.97629	0.82564	0.96386
2983.76	0.83369	0.9537	0.97582	0.82629	0.96434
2981.83	0.83151	0.95046	0.97521	0.82704	0.96458
2979.9	0.83027	0.94713	0.97488	0.8281	0.96482
2977.97	0.83054	0.94419	0.97487	0.82951	0.96492
2976.04	0.83253	0.94176	0.97496	0.83108	0.96422
2974.11	0.83634	0.94004	0.97524	0.83287	0.96241
2972.19	0.84193	0.93952	0.976	0.83508	0.95986
2970.26	0.84869	0.94029	0.97702	0.83761	0.95683
2968.33	0.85581	0.94189	0.97791	0.84025	0.9534
2966.4	0.86269	0.94378	0.97848	0.8429	0.94983
2964.47	0.86886	0.94563	0.97871	0.8453	0.9465
2962.54	0.87402	0.94731	0.97869	0.84729	0.94358
2960.61	0.87802	0.94857	0.97842	0.84875	0.94109
2958.69	0.88076	0.94912	0.97773	0.84948	0.93905
2956.76	0.88217	0.94907	0.97649	0.84932	0.93742
2954.83	0.88241	0.94881	0.97481	0.84839	0.93611
2952.9	0.88203	0.94864	0.97309	0.8472	0.93538
2950.97	0.88158	0.94858	0.97155	0.84623	0.93525
2949.04	0.88119	0.9483	0.9698	0.84544	0.93487
2947.11	0.88096	0.94763	0.96751	0.84486	0.93373
2945.18	0.88133	0.9467	0.965	0.84483	0.93226
2943.26	0.88255	0.94559	0.96261	0.84547	0.93066
2941.33	0.88455	0.94423	0.96024	0.84664	0.92862
2939.4	0.88715	0.94255	0.95761	0.84811	0.92587
2937.47	0.89035	0.94056	0.95463	0.84985	0.92241
2935.54	0.89418	0.93831	0.95142	0.85188	0.91831
2933.61	0.89851	0.93603	0.94789	0.8541	0.91366
2931.68	0.90323	0.93409	0.94376	0.85636	0.90861
2929.75	0.90842	0.93289	0.93903	0.85869	0.90344
2927.83	0.91406	0.93266	0.93351	0.86103	0.89838
2925.9	0.91973	0.93351	0.92647	0.86306	0.89326
2923.97	0.92497	0.93557	0.91755	0.86475	0.88801
2922.04	0.92931	0.93894	0.90772	0.86647	0.88335
2920.11	0.93168	0.94324	0.89921	0.86807	0.88095
2918.18	0.93038	0.94746	0.89501	0.86835	0.88287
2916.25	0.92456	0.95015	0.89722	0.86599	0.88956
2914.32	0.91593	0.95071	0.90524	0.86159	0.89901
2912.4	0.90771	0.95014	0.916	0.85737	0.90847
2910.47	0.90169	0.94968	0.92618	0.85473	0.91619
2908.54	0.89764	0.94967	0.93405	0.85335	0.92175
2906.61	0.89478	0.94985	0.93949	0.85258	0.92561
2904.68	0.89266	0.94997	0.9431	0.8521	0.92841
2902.75	0.89105	0.95004	0.94557	0.85173	0.93064
2900.82	0.88974	0.95016	0.94737	0.85133	0.93253
2898.89	0.88855	0.95022	0.94871	0.85081	0.93404
2896.97	0.8875	0.95027	0.94987	0.85023	0.93514
2895.04	0.88676	0.95057	0.95114	0.84981	0.93624
2893.11	0.88628	0.95114	0.95264	0.84952	0.93756
2891.18	0.88584	0.95163	0.95428	0.8492	0.93878
2889.25	0.88538	0.95192	0.95602	0.84885	0.93968
2887.32	0.88502	0.9522	0.95784	0.84854	0.94042
2885.39	0.88482	0.95258	0.9597	0.84832	0.94099
2883.46	0.8848	0.95285	0.96159	0.84822	0.94129
2881.54	0.88506	0.95284	0.96348	0.84831	0.94131
2879.61	0.88562	0.95261	0.96528	0.84861	0.94111
2877.68	0.88639	0.95215	0.96671	0.84906	0.94048
2875.75	0.88728	0.9514	0.96755	0.84953	0.93926
2873.82	0.88845	0.95078	0.96797	0.8501	0.938
2871.89	0.89006	0.95084	0.9683	0.85088	0.93732
2869.96	0.89189	0.95148	0.96835	0.85163	0.93687
2868.03	0.89374	0.952	0.96774	0.85225	0.93603
2866.11	0.89585	0.95209	0.96631	0.85293	0.9347
2864.18	0.89841	0.95185	0.96384	0.85382	0.93274
2862.25	0.90147	0.9513	0.96003	0.8549	0.92994
2860.32	0.90515	0.95042	0.95468	0.85611	0.92628
2858.39	0.90961	0.94954	0.9474	0.85748	0.92179
2856.46	0.91478	0.94945	0.93748	0.85902	0.91641
2854.53	0.92031	0.95108	0.92508	0.86087	0.91063
2852.6	0.92514	0.95493	0.91293	0.86306	0.90634
2850.68	0.92678	0.95973	0.90586	0.86432	0.90618
2848.75	0.92308	0.96279	0.90725	0.86257	0.9112
2846.82	0.91556	0.96315	0.91588	0.85801	0.91911
2844.89	0.90805	0.96234	0.92725	0.8533	0.92652
2842.96	0.90263	0.96185	0.93761	0.85017	0.93192
2841.03	0.89915	0.96195	0.94558	0.84845	0.93551
2839.1	0.89702	0.96248	0.95145	0.8476	0.93806
2837.17	0.8959	0.96321	0.95591	0.84734	0.94018
2835.25	0.89541	0.96386	0.95931	0.84737	0.94198
2833.32	0.89518	0.96442	0.96176	0.84743	0.9433
2831.39	0.89511	0.96498	0.96359	0.84749	0.94419
2829.46	0.89509	0.96542	0.96504	0.84754	0.9448
2827.53	0.89506	0.96565	0.96613	0.84757	0.94526
2825.6	0.89504	0.96582	0.96691	0.84757	0.94554
2823.67	0.89509	0.96608	0.96752	0.84755	0.94571
2821.74	0.89519	0.96629	0.96802	0.84755	0.94589
2819.82	0.8953	0.96635	0.96843	0.84757	0.946
2817.89	0.89543	0.96643	0.96875	0.84762	0.94602
2815.96	0.89562	0.96665	0.96901	0.84769	0.94603
2814.03	0.8958	0.96681	0.9692	0.84775	0.94599
2812.1	0.89594	0.96678	0.96928	0.84775	0.9458
2810.17	0.89607	0.96677	0.96933	0.84779	0.94569
2808.24	0.8963	0.96697	0.96947	0.84791	0.94576
2806.31	0.8966	0.96716	0.96967	0.84806	0.94581
2804.39	0.89691	0.96723	0.96979	0.84819	0.94573
2802.46	0.89717	0.96735	0.96978	0.84829	0.94561
2800.53	0.89734	0.9675	0.96965	0.84831	0.94535
2798.6	0.89749	0.96753	0.96957	0.8483	0.94507
2796.67	0.89775	0.96754	0.96962	0.8484	0.94502
2794.74	0.89805	0.96769	0.96969	0.84856	0.94503
2792.81	0.89826	0.96782	0.96966	0.84863	0.94483
2790.88	0.8984	0.9678	0.96955	0.84863	0.94458
2788.96	0.8986	0.96779	0.96948	0.84875	0.94452
2787.03	0.89888	0.96797	0.96958	0.84897	0.94457
2785.1	0.89917	0.96824	0.96974	0.84917	0.9446
2783.17	0.89939	0.96834	0.96978	0.84932	0.94458
2781.24	0.89956	0.96829	0.9697	0.84944	0.94448
2779.31	0.89973	0.96829	0.96958	0.84952	0.94426
2777.38	0.89982	0.96837	0.9694	0.84954	0.94397
2775.45	0.89989	0.96836	0.96917	0.84957	0.94369
2773.53	0.90005	0.96832	0.96909	0.84969	0.94356
2771.6	0.90027	0.96838	0.96916	0.84988	0.9436
2769.67	0.90043	0.96852	0.9692	0.85003	0.94362
2767.74	0.90057	0.96857	0.96911	0.85014	0.9435
2765.81	0.90075	0.96855	0.96897	0.85026	0.94333
2763.88	0.90091	0.9686	0.96888	0.8504	0.94321
2761.95	0.901	0.96871	0.96882	0.85049	0.94306
2760.02	0.90107	0.9687	0.96871	0.85054	0.94288
2758.1	0.90117	0.96865	0.96855	0.8506	0.94274
2756.17	0.90129	0.96871	0.96842	0.85071	0.94262
2754.24	0.90139	0.9688	0.96829	0.85081	0.94245
2752.31	0.90144	0.96872	0.96804	0.85084	0.94222
2750.38	0.90147	0.96854	0.96773	0.85082	0.94193
2748.45	0.90154	0.96854	0.96751	0.85086	0.94165
2746.52	0.90171	0.96872	0.96744	0.85099	0.94155
2744.6	0.90191	0.96882	0.9674	0.85114	0.94156
2742.67	0.90205	0.96876	0.96726	0.85123	0.94142
2740.74	0.90213	0.96872	0.96706	0.85128	0.94114
2738.81	0.90221	0.96876	0.96689	0.85134	0.94089
2736.88	0.90233	0.96874	0.96675	0.85141	0.9407
2734.95	0.90249	0.96867	0.96666	0.85148	0.94053
2733.02	0.90264	0.96869	0.96655	0.85157	0.9404
2731.09	0.90276	0.96876	0.96636	0.85165	0.94024
2729.17	0.9028	0.96864	0.96606	0.85165	0.93988
2727.24	0.90282	0.9684	0.96576	0.85162	0.93947
2725.31	0.90295	0.96839	0.96561	0.85168	0.93925
2723.38	0.90318	0.96858	0.96557	0.85182	0.93915
2721.45	0.9034	0.96866	0.96552	0.85198	0.93908
2719.52	0.9036	0.96863	0.96546	0.85211	0.93906
2717.59	0.90378	0.9687	0.96538	0.85218	0.93895
2715.66	0.90396	0.96886	0.96526	0.85226	0.93867
2713.74	0.90411	0.96887	0.9651	0.85233	0.93843
2711.81	0.90421	0.96877	0.9649	0.85237	0.93824
2709.88	0.90428	0.96879	0.96475	0.85241	0.93798
2707.95	0.90435	0.96889	0.96463	0.85242	0.93776
2706.02	0.90441	0.96887	0.96448	0.85242	0.93766
2704.09	0.90445	0.96875	0.96431	0.85243	0.93748
2702.16	0.90448	0.96871	0.96414	0.85244	0.93721
2700.23	0.90457	0.96875	0.96399	0.85246	0.93704
2698.31	0.90472	0.96871	0.96383	0.85251	0.93689
2696.38	0.90487	0.96862	0.96368	0.85255	0.93663
2694.45	0.905	0.96865	0.96351	0.85256	0.9364
2692.52	0.90513	0.96873	0.96333	0.85255	0.93624
2690.59	0.90525	0.96867	0.96317	0.85253	0.93596
2688.66	0.90539	0.96855	0.96303	0.85256	0.93564
2686.73	0.90553	0.9686	0.96287	0.85264	0.93546
2684.8	0.90564	0.96868	0.9627	0.85268	0.93523
2682.88	0.90567	0.96857	0.96245	0.85263	0.93484
2680.95	0.90567	0.96833	0.96213	0.85253	0.93452
2679.02	0.90575	0.96829	0.96191	0.85248	0.93431
2677.09	0.90591	0.96841	0.9618	0.85255	0.93404
2675.16	0.90608	0.96842	0.9617	0.85268	0.93383
2673.23	0.90621	0.96835	0.9616	0.85274	0.93372
2671.3	0.90632	0.96838	0.96149	0.85277	0.93353
2669.37	0.90639	0.96842	0.96135	0.85278	0.93329
2667.45	0.90641	0.96833	0.96118	0.85277	0.93318
2665.52	0.90642	0.96819	0.961	0.85278	0.93303
2663.59	0.90646	0.96819	0.96081	0.8528	0.93271
2661.66	0.90653	0.96822	0.96066	0.85279	0.93245
2659.73	0.90658	0.96813	0.96054	0.85276	0.93229
2657.8	0.90661	0.968	0.96041	0.85272	0.93203
2655.87	0.90662	0.96798	0.96024	0.8527	0.93177
2653.94	0.90661	0.96797	0.96008	0.85268	0.93161
2652.02	0.9066	0.96785	0.95994	0.85264	0.93136
2650.09	0.90661	0.96775	0.95981	0.85263	0.93105
2648.16	0.90663	0.96779	0.95967	0.85262	0.93087
2646.23	0.90663	0.9678	0.95947	0.85253	0.93068
2644.3	0.90663	0.96765	0.95921	0.85241	0.93035
2642.37	0.90663	0.96751	0.95896	0.85232	0.93009
2640.44	0.90661	0.96747	0.95874	0.85224	0.92988
2638.51	0.90659	0.96745	0.95855	0.85221	0.92954
2636.59	0.9066	0.96735	0.95839	0.85222	0.92922
2634.66	0.90665	0.96725	0.95825	0.8522	0.92908
2632.73	0.90669	0.96729	0.95813	0.85216	0.92888
2630.8	0.90668	0.9673	0.95804	0.85213	0.92858
2628.87	0.90663	0.96713	0.95793	0.8521	0.92838
2626.94	0.9066	0.96696	0.95779	0.85208	0.92819
2625.01	0.90661	0.96696	0.95765	0.85205	0.92789
2623.08	0.90662	0.96696	0.95755	0.85202	0.92768
2621.16	0.90663	0.96683	0.95744	0.85201	0.92757
2619.23	0.90663	0.96673	0.95731	0.852	0.92728
2617.3	0.90663	0.96675	0.95718	0.85194	0.92695
2615.37	0.90661	0.96672	0.95703	0.85185	0.92678
2613.44	0.9066	0.96655	0.95686	0.85177	0.92656
2611.51	0.90657	0.96644	0.95669	0.85172	0.9262
2609.58	0.90655	0.96644	0.95653	0.85172	0.92594
2607.65	0.90655	0.96638	0.9564	0.8517	0.92577
2605.73	0.90655	0.96621	0.95626	0.85164	0.92549
2603.8	0.90653	0.96607	0.95609	0.85156	0.92524
2601.87	0.9065	0.96609	0.95591	0.85151	0.92508
2599.94	0.9065	0.96611	0.95572	0.85149	0.92477
2598.01	0.90651	0.96596	0.95553	0.85148	0.9244
2596.08	0.90647	0.96579	0.95534	0.85143	0.92418
2594.15	0.90642	0.96577	0.95517	0.85138	0.92398
2592.22	0.90642	0.96574	0.95503	0.85137	0.92369
2590.3	0.90644	0.96558	0.9549	0.85136	0.92344
2588.37	0.90643	0.96547	0.95473	0.85132	0.92322
2586.44	0.90643	0.96551	0.95453	0.85128	0.92289
2584.51	0.90644	0.96546	0.95431	0.85124	0.92258
2582.58	0.9064	0.96524	0.95413	0.85119	0.92238
2580.65	0.90636	0.96512	0.95397	0.85114	0.92211
2578.72	0.90635	0.96515	0.95381	0.85109	0.92178
2576.79	0.90631	0.96509	0.95363	0.85102	0.92154
2574.87	0.90624	0.96487	0.95347	0.85094	0.92129
2572.94	0.90617	0.96472	0.95331	0.85088	0.92093
2571.01	0.90612	0.96471	0.95314	0.85081	0.92065
2569.08	0.90608	0.96463	0.95294	0.85076	0.92046
2567.15	0.90604	0.96443	0.95276	0.8507	0.92016
2565.22	0.90598	0.96432	0.95259	0.85063	0.91987
2563.29	0.90588	0.96432	0.95239	0.85053	0.91968
2561.36	0.90575	0.96421	0.95217	0.85044	0.9194
2559.44	0.90563	0.96399	0.95196	0.85036	0.91901
2557.51	0.90553	0.96389	0.95175	0.85025	0.91874
2555.58	0.9054	0.9639	0.95156	0.85014	0.91852
2553.65	0.90526	0.96375	0.95136	0.85004	0.91819
2551.72	0.90511	0.96343	0.95112	0.84992	0.91789
2549.79	0.90496	0.96324	0.95087	0.84978	0.91765
2547.86	0.90481	0.96323	0.95067	0.84965	0.91732
2545.93	0.90467	0.96311	0.95048	0.84952	0.91694
2544.01	0.90455	0.9628	0.95028	0.84938	0.91666
2542.08	0.90444	0.96262	0.95005	0.84926	0.91636
2540.15	0.90431	0.96259	0.94983	0.84913	0.91599
2538.22	0.90417	0.96245	0.94963	0.84897	0.91569
2536.29	0.90403	0.96214	0.9494	0.8488	0.91538
2534.36	0.9039	0.96197	0.94913	0.84866	0.91495
2532.43	0.90379	0.96197	0.94885	0.84854	0.91454
2530.51	0.90367	0.96186	0.94864	0.8484	0.91423
2528.58	0.90354	0.96157	0.94844	0.84824	0.91389
2526.65	0.90342	0.96138	0.94817	0.84809	0.91355
2524.72	0.90329	0.96135	0.94791	0.84795	0.91327
2522.79	0.90315	0.96122	0.94773	0.84783	0.91296
2520.86	0.90304	0.96097	0.94757	0.84775	0.9126
2518.93	0.90296	0.96084	0.94739	0.84768	0.9123
2517	0.90288	0.96083	0.94724	0.84759	0.91203
2515.08	0.90279	0.96069	0.94708	0.84748	0.91173
2513.15	0.90273	0.96044	0.94687	0.84737	0.91144
2511.22	0.9027	0.96031	0.94664	0.84729	0.91117
2509.29	0.90267	0.96032	0.94647	0.84724	0.91084
2507.36	0.90262	0.96022	0.94632	0.8472	0.91052
2505.43	0.90256	0.95998	0.9461	0.84718	0.91028
2503.5	0.90248	0.95983	0.94585	0.84715	0.91002
2501.57	0.90239	0.95979	0.94564	0.84706	0.90971
2499.65	0.9023	0.95962	0.94544	0.84695	0.90942
2497.72	0.90223	0.95934	0.9452	0.84686	0.90912
2495.79	0.90219	0.9592	0.94494	0.84678	0.90876
2493.86	0.90214	0.95918	0.94472	0.84673	0.90839
2491.93	0.90208	0.95906	0.94452	0.84667	0.90808
2490	0.90201	0.95882	0.9443	0.84657	0.90776
2488.07	0.90193	0.9587	0.94404	0.84644	0.90742
2486.14	0.90185	0.95867	0.94378	0.84635	0.90711
2484.22	0.90175	0.95856	0.94355	0.84631	0.90681
2482.29	0.90165	0.95835	0.9433	0.84627	0.90649
2480.36	0.90156	0.95823	0.94302	0.8462	0.90617
2478.43	0.9015	0.9582	0.94276	0.84612	0.90583
2476.5	0.90145	0.95804	0.94254	0.84601	0.90547
2474.57	0.90137	0.95776	0.9423	0.84587	0.90513
2472.64	0.90129	0.95761	0.94205	0.84574	0.90481
2470.71	0.9012	0.95757	0.94184	0.84564	0.90448
2468.79	0.90109	0.95742	0.94161	0.84558	0.90416
2466.86	0.90097	0.9572	0.94135	0.84551	0.90385
2464.93	0.90086	0.95712	0.94113	0.84543	0.9035
2463	0.90075	0.95709	0.94095	0.84533	0.90313
2461.07	0.90064	0.95688	0.94077	0.84518	0.9028
2459.14	0.90054	0.9566	0.94053	0.84502	0.90245
2457.21	0.90044	0.95651	0.94028	0.8449	0.90205
2455.28	0.90034	0.95649	0.94006	0.8448	0.90168
2453.36	0.90021	0.95629	0.93984	0.8447	0.90134
2451.43	0.90009	0.95603	0.9396	0.84457	0.90097
2449.5	0.89997	0.95594	0.93935	0.84444	0.90064
2447.57	0.89982	0.95591	0.9391	0.84429	0.90032
2445.64	0.89967	0.95572	0.93883	0.84417	0.89997
2443.71	0.89955	0.95546	0.93856	0.84409	0.89962
2441.78	0.89945	0.95536	0.93833	0.84401	0.89929
2439.85	0.89934	0.95535	0.93811	0.84393	0.89893
2437.93	0.8992	0.95514	0.93787	0.84383	0.89855
2436	0.89904	0.95484	0.93763	0.84372	0.89823
2434.07	0.89889	0.95472	0.93739	0.84359	0.8979
2432.14	0.89874	0.95466	0.93714	0.84348	0.8975
2430.21	0.8986	0.95442	0.93685	0.84337	0.89713
2428.28	0.89844	0.95407	0.93654	0.84326	0.89681
2426.35	0.89826	0.95391	0.93627	0.84316	0.89645
2424.42	0.89811	0.95386	0.93603	0.84305	0.89609
2422.5	0.898	0.9537	0.9358	0.84295	0.89579
2420.57	0.8979	0.95349	0.93556	0.84288	0.89546
2418.64	0.89774	0.95341	0.9353	0.84279	0.89508
2416.71	0.89753	0.95334	0.93503	0.84264	0.89476
2414.78	0.89731	0.95307	0.93475	0.84245	0.89443
2412.85	0.89714	0.95277	0.93448	0.84229	0.89401
2410.92	0.897	0.95268	0.93424	0.84219	0.89362
2408.99	0.89687	0.95264	0.93402	0.8421	0.8933
2407.07	0.89672	0.9524	0.93377	0.84197	0.89291
2405.14	0.89655	0.9521	0.93349	0.84182	0.89251
2403.21	0.89638	0.95199	0.93322	0.84166	0.89218
2401.28	0.89623	0.95191	0.93297	0.84149	0.8918
2399.35	0.89607	0.95165	0.93271	0.84133	0.89136
2397.42	0.89589	0.95135	0.93244	0.84117	0.89097
2395.49	0.89572	0.95127	0.93214	0.841	0.89055
2393.56	0.89553	0.95125	0.93173	0.84082	0.89004
2391.64	0.8952	0.95102	0.93103	0.84058	0.88956
2389.71	0.89453	0.95075	0.9296	0.84014	0.88907
2387.78	0.89326	0.9508	0.92669	0.83934	0.88836
2385.85	0.89106	0.9512	0.92149	0.8381	0.88744
2383.92	0.88779	0.95183	0.91365	0.83637	0.88647
2381.99	0.88365	0.95291	0.90354	0.83428	0.88537
2380.06	0.87898	0.95471	0.89162	0.83207	0.88414
2378.13	0.87381	0.95716	0.87774	0.82982	0.88295
2376.21	0.86793	0.96011	0.86142	0.82746	0.88185
2374.28	0.86123	0.96374	0.84263	0.82494	0.88078
2372.35	0.85393	0.96839	0.82195	0.82241	0.87989
2370.42	0.84635	0.97389	0.80051	0.82008	0.8793
2368.49	0.83891	0.9796	0.77988	0.81804	0.87893
2366.56	0.83203	0.98505	0.7613	0.81607	0.87884
2364.63	0.82617	0.98976	0.74587	0.81382	0.87863
2362.7	0.82166	0.99248	0.73494	0.8112	0.87752
2360.78	0.81896	0.99239	0.73007	0.80909	0.87598
2358.85	0.81951	0.99079	0.7336	0.80933	0.87549
2356.92	0.82415	0.9882	0.74746	0.81198	0.87587
2354.99	0.83119	0.98346	0.76836	0.815	0.87577
2353.06	0.83912	0.97677	0.79249	0.81759	0.87517
2351.13	0.84626	0.97042	0.81299	0.81956	0.87472
2349.2	0.85004	0.96676	0.82152	0.82027	0.87449
2347.27	0.8492	0.9667	0.81629	0.8195	0.87429
2345.35	0.84373	0.97029	0.79967	0.81762	0.87396
2343.42	0.83753	0.975	0.78253	0.81609	0.87346
2341.49	0.83562	0.97725	0.77693	0.81624	0.87302
2339.56	0.83671	0.97722	0.77938	0.8172	0.87273
2337.63	0.83796	0.97619	0.78274	0.8178	0.87248
2335.7	0.83877	0.97494	0.78556	0.81796	0.87214
2333.77	0.83948	0.97381	0.78869	0.81792	0.87177
2331.85	0.84002	0.97281	0.79186	0.81773	0.8713
2329.92	0.84066	0.97165	0.79502	0.81763	0.87056
2327.99	0.84206	0.97022	0.79935	0.81796	0.86987
2326.06	0.84436	0.9684	0.80616	0.81863	0.86959
2324.13	0.84706	0.96606	0.81502	0.81926	0.86948
2322.2	0.84986	0.96348	0.82449	0.81993	0.86932
2320.27	0.85284	0.9611	0.83357	0.82087	0.86921
2318.34	0.8559	0.95897	0.84197	0.82196	0.86913
2316.42	0.8586	0.95695	0.84926	0.82285	0.869
2314.49	0.86047	0.9552	0.85473	0.82335	0.86885
2312.56	0.86156	0.95397	0.85858	0.82352	0.86864
2310.63	0.86274	0.95298	0.86253	0.82379	0.86833
2308.7	0.86474	0.95167	0.86813	0.82449	0.86812
2306.77	0.86732	0.95001	0.875	0.82546	0.86811
2304.84	0.86964	0.94857	0.88108	0.82632	0.86808
2302.91	0.87117	0.94762	0.88499	0.82684	0.86785
2300.99	0.87218	0.94683	0.8876	0.8271	0.86759
2299.06	0.87315	0.94593	0.89019	0.82735	0.86737
2297.13	0.87413	0.94511	0.89286	0.82763	0.86706
2295.2	0.87513	0.9445	0.89556	0.82796	0.86674
2293.27	0.87619	0.94383	0.89844	0.82835	0.86656
2291.34	0.87724	0.943	0.90136	0.82874	0.86631
2289.41	0.87818	0.94224	0.90409	0.82907	0.86596
2287.48	0.87902	0.94163	0.90664	0.82934	0.86568
2285.56	0.87971	0.94101	0.90882	0.82954	0.86542
2283.63	0.88007	0.94037	0.91005	0.82957	0.865
2281.7	0.87994	0.94002	0.90997	0.82939	0.86452
2279.77	0.87949	0.94	0.90905	0.82909	0.86402
2277.84	0.87899	0.93994	0.90805	0.82877	0.86342
2275.91	0.87856	0.93968	0.90732	0.82847	0.86281
2273.98	0.87814	0.9394	0.90683	0.82819	0.8623
2272.05	0.8777	0.93923	0.90646	0.8279	0.86176
2270.13	0.87734	0.93899	0.90616	0.82762	0.86114
2268.2	0.87704	0.93856	0.90598	0.82737	0.86058
2266.27	0.87674	0.93817	0.90589	0.82711	0.86007
2264.34	0.87645	0.93795	0.90588	0.82687	0.85947
2262.41	0.87623	0.93764	0.90593	0.82667	0.8589
2260.48	0.876	0.93714	0.90607	0.82646	0.85842
2258.55	0.87578	0.93671	0.90623	0.82622	0.85786
2256.62	0.8756	0.93643	0.90636	0.826	0.85722
2254.7	0.87545	0.93608	0.90649	0.82579	0.85667
2252.77	0.87529	0.93562	0.90664	0.82558	0.85611
2250.84	0.87513	0.93527	0.90674	0.82536	0.85548
2248.91	0.87496	0.93506	0.90673	0.82511	0.85495
2246.98	0.87478	0.93477	0.90668	0.82488	0.85446
2245.05	0.87459	0.93437	0.90664	0.8247	0.85387
2243.12	0.87439	0.93407	0.90653	0.82452	0.85329
2241.19	0.87415	0.93389	0.90637	0.82428	0.85282
2239.27	0.87389	0.9336	0.90621	0.82404	0.85234
2237.34	0.87362	0.93319	0.90606	0.82381	0.85187
2235.41	0.87336	0.9329	0.90583	0.82359	0.85151
2233.48	0.87312	0.93276	0.90556	0.82338	0.85112
2231.55	0.87285	0.93251	0.9053	0.82314	0.85062
2229.62	0.87252	0.93212	0.90506	0.82287	0.85015
2227.69	0.87218	0.93186	0.90475	0.8226	0.84971
2225.76	0.87186	0.93175	0.90436	0.82234	0.84916
2223.84	0.87156	0.9315	0.90401	0.82207	0.8486
2221.91	0.87126	0.93109	0.90367	0.8218	0.84812
2219.98	0.87094	0.9308	0.90326	0.82153	0.84759
2218.05	0.87059	0.93065	0.90283	0.82126	0.84698
2216.12	0.87024	0.93039	0.90249	0.82099	0.84644
2214.19	0.86989	0.92999	0.90218	0.82074	0.84589
2212.26	0.86953	0.92971	0.90181	0.82046	0.84529
2210.33	0.86919	0.92956	0.90143	0.82017	0.84474
2208.41	0.86888	0.92931	0.90111	0.81989	0.84421
2206.48	0.86854	0.9289	0.90079	0.81958	0.84358
2204.55	0.86813	0.92857	0.9004	0.81922	0.84293
2202.62	0.86772	0.92833	0.9	0.81887	0.84236
2200.69	0.86735	0.92801	0.89967	0.81855	0.84176
2198.76	0.86699	0.92761	0.89934	0.81824	0.84111
2196.83	0.86662	0.92733	0.89895	0.81793	0.84054
2194.9	0.86625	0.92714	0.89857	0.81763	0.83998
2192.98	0.86587	0.9268	0.89825	0.81731	0.83934
2191.05	0.8655	0.92634	0.89792	0.81699	0.83872
2189.12	0.86515	0.92607	0.89756	0.81669	0.83817
2187.19	0.86481	0.92594	0.89719	0.8164	0.83756
2185.26	0.86443	0.92563	0.89685	0.81609	0.83693
2183.33	0.86404	0.92517	0.89649	0.81576	0.83635
2181.4	0.86369	0.92489	0.89609	0.81545	0.83578
2179.47	0.86333	0.92471	0.89571	0.81511	0.83512
2177.55	0.86295	0.92431	0.8954	0.81476	0.83447
2175.62	0.86257	0.92379	0.89507	0.81443	0.83383
2173.69	0.86216	0.92347	0.89466	0.81408	0.83317
2171.76	0.86172	0.92329	0.89428	0.81368	0.83255
2169.83	0.86131	0.92293	0.89399	0.81328	0.83197
2167.9	0.86096	0.92243	0.89366	0.81292	0.8313
2165.97	0.86062	0.92208	0.89324	0.8126	0.83057
2164.04	0.86024	0.92185	0.89282	0.81229	0.82991
2162.12	0.85984	0.92152	0.89244	0.81196	0.82926
2160.19	0.85944	0.92108	0.89207	0.8116	0.82857
2158.26	0.85904	0.92071	0.89169	0.8112	0.82788
2156.33	0.85866	0.92041	0.89131	0.81082	0.82721
2154.4	0.85827	0.92	0.89092	0.81047	0.82651
2152.47	0.85785	0.9195	0.89052	0.81007	0.82584
2150.54	0.85746	0.91915	0.89009	0.80966	0.82519
2148.61	0.8571	0.9189	0.88966	0.80929	0.82451
2146.69	0.85671	0.91848	0.88925	0.80894	0.82382
2144.76	0.85633	0.91801	0.88883	0.80858	0.82322
2142.83	0.85596	0.9177	0.88843	0.80823	0.8226
2140.9	0.85556	0.91745	0.88806	0.80788	0.82191
2138.97	0.85514	0.91701	0.88769	0.80753	0.82121
2137.04	0.85475	0.91649	0.88729	0.80717	0.82053
2135.11	0.8544	0.91612	0.88692	0.80682	0.81984
2133.18	0.85403	0.91582	0.88657	0.80646	0.81917
2131.26	0.85363	0.91536	0.8862	0.80609	0.81853
2129.33	0.85322	0.91485	0.88574	0.8057	0.81782
2127.4	0.8528	0.91452	0.88526	0.80529	0.81706
2125.47	0.85238	0.91426	0.88482	0.80488	0.81632
2123.54	0.85192	0.91379	0.88441	0.80444	0.81558
2121.61	0.85146	0.91321	0.88399	0.804	0.81481
2119.68	0.85103	0.9128	0.88354	0.80358	0.81406
2117.76	0.85058	0.91248	0.88309	0.80314	0.81331
2115.83	0.85011	0.91201	0.88263	0.80264	0.81249
2113.9	0.84964	0.91146	0.88215	0.80213	0.81166
2111.97	0.84917	0.91104	0.88166	0.80163	0.81086
2110.04	0.84869	0.91063	0.8812	0.80114	0.81004
2108.11	0.84817	0.91006	0.88072	0.80063	0.8092
2106.18	0.84765	0.90948	0.88021	0.80012	0.80837
2104.25	0.84715	0.90905	0.8797	0.79959	0.80751
2102.33	0.84662	0.90858	0.87922	0.79903	0.80661
2100.4	0.84602	0.90791	0.87872	0.79845	0.80572
2098.47	0.84542	0.90722	0.87819	0.79787	0.80485
2096.54	0.84483	0.90672	0.87765	0.79728	0.80396
2094.61	0.84425	0.90623	0.87714	0.79667	0.80304
2092.68	0.84363	0.90561	0.87664	0.79606	0.80211
2090.75	0.84298	0.90498	0.87608	0.79544	0.80117
2088.82	0.84234	0.90442	0.87551	0.79477	0.80022
2086.9	0.84173	0.90382	0.87502	0.7941	0.79924
2084.97	0.84112	0.90308	0.87454	0.79344	0.79826
2083.04	0.84048	0.90234	0.87399	0.79276	0.79733
2081.11	0.8398	0.90178	0.87341	0.79205	0.79642
2079.18	0.83916	0.90128	0.87283	0.7914	0.7955
2077.25	0.8386	0.90066	0.8723	0.7908	0.7946
2075.32	0.83808	0.9	0.8718	0.79022	0.79371
2073.39	0.83755	0.89949	0.87133	0.78965	0.79283
2071.47	0.83702	0.899	0.87082	0.78908	0.79196
2069.54	0.83647	0.89841	0.87025	0.78852	0.79111
2067.61	0.83587	0.8979	0.86959	0.78796	0.79025
2065.68	0.83523	0.89755	0.86892	0.78739	0.78938
2063.75	0.83464	0.89707	0.86841	0.78678	0.78851
2061.82	0.83409	0.89632	0.86797	0.78613	0.78758
2059.89	0.83351	0.89558	0.86749	0.78546	0.78661
2057.96	0.83288	0.895	0.86698	0.78478	0.78567
2056.04	0.83221	0.89437	0.86643	0.78408	0.78473
2054.11	0.83153	0.89361	0.86583	0.78337	0.78372
2052.18	0.83084	0.8929	0.86522	0.78264	0.78272
2050.25	0.83013	0.89232	0.86466	0.78188	0.78177
2048.32	0.82941	0.8917	0.86408	0.78114	0.78076
2046.39	0.82868	0.89095	0.86343	0.78044	0.77973
2044.46	0.82794	0.89028	0.8627	0.7797	0.77876
2042.53	0.82719	0.88976	0.86198	0.77896	0.77781
2040.61	0.82649	0.88911	0.86139	0.77825	0.77681
2038.68	0.82584	0.88821	0.86086	0.77755	0.77586
2036.75	0.8252	0.88739	0.8603	0.77685	0.77495
2034.82	0.82454	0.88678	0.85972	0.77618	0.77398
2032.89	0.82388	0.88614	0.8591	0.77553	0.77304
2030.96	0.82324	0.88535	0.85845	0.77487	0.77216
2029.03	0.82259	0.88465	0.85782	0.7742	0.77125
2027.1	0.82192	0.88412	0.85719	0.77354	0.77031
2025.18	0.82124	0.88351	0.85652	0.77288	0.76944
2023.25	0.82057	0.88271	0.85582	0.77223	0.76858
2021.32	0.8199	0.88203	0.85502	0.7716	0.76763
2019.39	0.81917	0.88166	0.85406	0.77101	0.76669
2017.46	0.81841	0.88119	0.8532	0.77043	0.76581
2015.53	0.81773	0.88025	0.85275	0.76973	0.76487
2013.6	0.81704	0.8792	0.85246	0.76893	0.76388
2011.67	0.81628	0.87839	0.85198	0.76815	0.76294
2009.75	0.81547	0.87765	0.85135	0.76737	0.76197
2007.82	0.81461	0.87678	0.8507	0.76657	0.76091
2005.89	0.81373	0.87595	0.85007	0.76573	0.75988
2003.96	0.81287	0.87523	0.84943	0.76489	0.75888
2002.03	0.81204	0.87447	0.84873	0.76407	0.75782
2000.1	0.8112	0.87358	0.848	0.76324	0.7568
1998.17	0.81036	0.87274	0.84731	0.7624	0.75587
1996.24	0.8095	0.87213	0.84652	0.76159	0.75487
1994.32	0.80853	0.87179	0.84537	0.76087	0.75376
1992.39	0.80753	0.87142	0.84425	0.76014	0.75274
1990.46	0.80668	0.87066	0.84376	0.75929	0.75177
1988.53	0.80592	0.86967	0.84354	0.75836	0.75073
1986.6	0.80512	0.86861	0.84314	0.75742	0.74972
1984.67	0.80426	0.86752	0.84259	0.75649	0.74874
1982.74	0.80335	0.86661	0.84196	0.75556	0.74764
1980.81	0.80239	0.86585	0.84127	0.75462	0.7465
1978.89	0.80138	0.86499	0.84057	0.75366	0.74543
1976.96	0.80035	0.86398	0.83991	0.75265	0.74429
1975.03	0.79929	0.86302	0.83921	0.75158	0.74306
1973.1	0.79818	0.86218	0.83845	0.75049	0.74189
1971.17	0.797	0.86135	0.83753	0.74941	0.7407
1969.24	0.79572	0.86062	0.8364	0.74831	0.73941
1967.31	0.79446	0.85987	0.83541	0.74717	0.73815
1965.38	0.79338	0.85879	0.83495	0.74596	0.737
1963.46	0.79238	0.85745	0.83468	0.74474	0.7358
1961.53	0.79135	0.85623	0.83421	0.74361	0.73461
1959.6	0.79037	0.8553	0.83364	0.7426	0.73359
1957.67	0.78948	0.85457	0.83302	0.74168	0.73265
1955.74	0.78864	0.85378	0.83243	0.74083	0.73174
1953.81	0.7879	0.85289	0.832	0.74006	0.731
1951.88	0.78728	0.85218	0.83161	0.7394	0.73041
1949.95	0.78675	0.85171	0.83107	0.73884	0.72981
1948.03	0.78624	0.85134	0.83038	0.7384	0.72928
1946.1	0.7857	0.85122	0.82946	0.73812	0.72887
1944.17	0.78511	0.85154	0.82839	0.73796	0.72843
1942.24	0.78472	0.85155	0.82797	0.73778	0.72807
1940.31	0.7847	0.85062	0.82851	0.73744	0.72792
1938.38	0.78479	0.84959	0.829	0.73714	0.72781
1936.45	0.78475	0.84924	0.82895	0.73703	0.72765
1934.52	0.78467	0.84929	0.82871	0.73707	0.72762
1932.6	0.78465	0.84926	0.82855	0.73719	0.72767
1930.67	0.78473	0.84914	0.82848	0.73738	0.72768
1928.74	0.7849	0.84923	0.82838	0.73764	0.72777
1926.81	0.78511	0.84971	0.82804	0.73801	0.72803
1924.88	0.78525	0.85051	0.82733	0.73855	0.7283
1922.95	0.78548	0.85127	0.82682	0.7392	0.72861
1921.02	0.78592	0.85194	0.82669	0.73988	0.72903
1919.09	0.78641	0.85281	0.82656	0.74066	0.72944
1917.17	0.78708	0.85315	0.82698	0.7414	0.72983
1915.24	0.788	0.85272	0.82792	0.74194	0.73034
1913.31	0.7888	0.85274	0.82823	0.74249	0.73083
1911.38	0.78932	0.85355	0.82784	0.7432	0.73115
1909.45	0.78976	0.85427	0.82757	0.7439	0.73141
1907.52	0.79023	0.85446	0.8278	0.74444	0.73167
1905.59	0.79067	0.85453	0.82814	0.74481	0.73175
1903.67	0.791	0.85476	0.82826	0.74514	0.73168
1901.74	0.79127	0.85492	0.82824	0.74545	0.73163
1899.81	0.79141	0.85503	0.82801	0.7457	0.73152
1897.88	0.79135	0.85541	0.8275	0.7459	0.73124
1895.95	0.79115	0.8559	0.82697	0.74603	0.73093
1894.02	0.79097	0.856	0.82664	0.74601	0.73058
1892.09	0.79066	0.85613	0.82598	0.74593	0.73004
1890.16	0.79017	0.85657	0.82515	0.74588	0.72945
1888.24	0.78983	0.85632	0.82516	0.74562	0.72893
1886.31	0.78964	0.8553	0.82553	0.74515	0.7283
1884.38	0.78932	0.8545	0.82544	0.74466	0.72754
1882.45	0.78886	0.85411	0.82513	0.74421	0.72685
1880.52	0.78833	0.8538	0.82482	0.74377	0.72612
1878.59	0.78776	0.8533	0.8244	0.74331	0.72524
1876.66	0.78715	0.85273	0.82389	0.74283	0.72443
1874.73	0.78651	0.85241	0.82328	0.74235	0.72368
1872.81	0.7857	0.85274	0.82202	0.74202	0.72282
1870.88	0.78452	0.85397	0.81965	0.74191	0.72194
1868.95	0.78335	0.85485	0.81769	0.74175	0.72114
1867.02	0.78287	0.8537	0.81811	0.74109	0.72029
1865.09	0.78276	0.85143	0.81951	0.74009	0.71942
1863.16	0.78238	0.84979	0.81995	0.73923	0.71863
1861.23	0.78169	0.84895	0.81951	0.73855	0.71778
1859.3	0.78091	0.84842	0.81893	0.73788	0.71679
1857.38	0.78012	0.8478	0.81851	0.73715	0.71583
1855.45	0.77928	0.84699	0.81807	0.73638	0.71488
1853.52	0.77839	0.84623	0.81747	0.73561	0.71381
1851.59	0.77746	0.8458	0.81664	0.73487	0.71273
1849.66	0.77639	0.84574	0.81538	0.73423	0.71174
1847.73	0.77509	0.84619	0.81345	0.73373	0.71069
1845.8	0.77358	0.84726	0.81118	0.73335	0.70956
1843.87	0.77238	0.84724	0.81046	0.73264	0.70851
1841.95	0.77188	0.84484	0.8117	0.73131	0.70747
1840.02	0.77141	0.84226	0.81241	0.72995	0.70634
1838.09	0.77051	0.84097	0.81189	0.72888	0.70524
1836.16	0.76943	0.8402	0.81123	0.72786	0.70415
1834.23	0.76827	0.83957	0.8104	0.72684	0.70293
1832.3	0.76682	0.83988	0.80844	0.72611	0.70168
1830.37	0.76522	0.8406	0.80623	0.72552	0.70051
1828.44	0.76404	0.84004	0.80559	0.72456	0.69934
1826.52	0.76314	0.83862	0.80568	0.72339	0.69819
1824.59	0.76229	0.83699	0.80587	0.72224	0.69717
1822.66	0.76166	0.83491	0.80647	0.72101	0.6962
1820.73	0.76102	0.83323	0.80666	0.71985	0.69516
1818.8	0.76019	0.83234	0.80617	0.71895	0.69421
1816.87	0.75936	0.83159	0.80562	0.7182	0.6934
1814.94	0.75857	0.83099	0.80492	0.71751	0.69254
1813.01	0.75765	0.83103	0.80365	0.71699	0.69167
1811.09	0.75674	0.83111	0.80247	0.71658	0.69092
1809.16	0.75608	0.83025	0.80228	0.71599	0.69015
1807.23	0.75558	0.82898	0.80242	0.71524	0.68929
1805.3	0.75488	0.82841	0.80183	0.7146	0.68848
1803.37	0.75381	0.82878	0.80025	0.71416	0.68761
1801.44	0.75258	0.8292	0.79861	0.71375	0.68657
1799.51	0.75162	0.82861	0.79807	0.71302	0.68558
1797.58	0.75091	0.82741	0.798	0.71205	0.68467
1795.66	0.74992	0.82714	0.79688	0.71129	0.68363
1793.73	0.74843	0.82809	0.79478	0.71084	0.68253
1791.8	0.74719	0.82796	0.79408	0.71013	0.68157
1789.87	0.74684	0.82538	0.7956	0.70886	0.68065
1787.94	0.7466	0.82288	0.79661	0.70766	0.6797
1786.01	0.74589	0.82195	0.79617	0.70688	0.67888
1784.08	0.74503	0.82169	0.7953	0.70632	0.67811
1782.15	0.74423	0.82146	0.79444	0.70581	0.67728
1780.23	0.74352	0.82094	0.79392	0.70527	0.67652
1778.3	0.7429	0.82007	0.79377	0.70466	0.67584
1776.37	0.74207	0.82014	0.7926	0.70425	0.675
1774.44	0.7407	0.82206	0.7898	0.70428	0.67403
1772.51	0.73914	0.82382	0.78748	0.70427	0.67311
1770.58	0.73824	0.82265	0.788	0.70349	0.67215
1768.65	0.73789	0.81984	0.78989	0.70218	0.6711
1766.72	0.73755	0.81737	0.7913	0.70092	0.67011
1764.8	0.73691	0.81618	0.79129	0.70003	0.66909
1762.87	0.73582	0.81638	0.79012	0.69957	0.6678
1760.94	0.73481	0.81628	0.7896	0.69909	0.66642
1759.01	0.73416	0.81546	0.7898	0.69849	0.66515
1757.08	0.73364	0.81471	0.79006	0.69808	0.66371
1755.15	0.73328	0.81396	0.79035	0.69783	0.66212
1753.22	0.73271	0.81443	0.78934	0.69797	0.66052
1751.29	0.7317	0.81641	0.78709	0.69859	0.65867
1749.37	0.73105	0.81687	0.78632	0.69887	0.65667
1747.44	0.73095	0.81474	0.7877	0.6983	0.65484
1745.51	0.73059	0.8123	0.78913	0.69728	0.65302
1743.58	0.72953	0.81084	0.78955	0.69611	0.65105
1741.65	0.72781	0.81002	0.78928	0.69478	0.64919
1739.72	0.72573	0.80873	0.78913	0.69302	0.64758
1737.79	0.72353	0.80742	0.7886	0.69102	0.64611
1735.86	0.72062	0.80822	0.78621	0.68927	0.64466
1733.94	0.71707	0.80908	0.78405	0.68715	0.64319
1732.01	0.71469	0.80599	0.78546	0.68408	0.64191
1730.08	0.71321	0.80179	0.78783	0.68097	0.6408
1728.15	0.71146	0.79878	0.78955	0.67819	0.63981
1726.22	0.70939	0.79697	0.79018	0.67579	0.6389
1724.29	0.70701	0.79623	0.78966	0.67368	0.63793
1722.36	0.70445	0.79641	0.7884	0.67185	0.63702
1720.43	0.70146	0.79843	0.78548	0.6705	0.63621
1718.51	0.69767	0.80189	0.78124	0.66929	0.63528
1716.58	0.69417	0.8026	0.78006	0.66706	0.63434
1714.65	0.69198	0.79902	0.78318	0.66365	0.63362
1712.72	0.69011	0.79487	0.78622	0.66002	0.63286
1710.79	0.68751	0.79226	0.78707	0.65649	0.63188
1708.86	0.68398	0.7917	0.78556	0.65311	0.63082
1706.93	0.6796	0.79251	0.78286	0.64958	0.62963
1705	0.67508	0.7929	0.78086	0.64569	0.6283
1703.08	0.6707	0.7935	0.77888	0.64201	0.62703
1701.15	0.66519	0.79565	0.77561	0.63818	0.62572
1699.22	0.65923	0.79601	0.77377	0.6333	0.62441
1697.29	0.6544	0.79329	0.77474	0.62807	0.62345
1695.36	0.64946	0.78913	0.77757	0.62231	0.62273
1693.43	0.64459	0.78437	0.78056	0.61645	0.62202
1691.5	0.63951	0.78165	0.78101	0.61137	0.62123
1689.58	0.63318	0.78113	0.77936	0.60653	0.62037
1687.65	0.62628	0.78202	0.77637	0.60204	0.61944
1685.72	0.61812	0.78479	0.77157	0.5976	0.61814
1683.79	0.60844	0.78537	0.76871	0.59133	0.61623
1681.86	0.60111	0.78015	0.77086	0.58396	0.61422
1679.93	0.59574	0.77453	0.77243	0.5773	0.61196
1678	0.58995	0.7718	0.77099	0.57119	0.60904
1676.07	0.58303	0.77065	0.76744	0.56464	0.60502
1674.15	0.57587	0.76802	0.76387	0.55723	0.59996
1672.22	0.56963	0.76433	0.76034	0.55009	0.59461
1670.29	0.56338	0.76028	0.75634	0.54285	0.58845
1668.36	0.55742	0.75357	0.75462	0.53496	0.58169
1666.43	0.55307	0.74644	0.75464	0.52858	0.57644
1664.5	0.54945	0.74285	0.75379	0.52497	0.57339
1662.57	0.54611	0.74167	0.75393	0.52362	0.57236
1660.64	0.54366	0.73992	0.75645	0.52326	0.57256
1658.72	0.54166	0.73824	0.75813	0.52307	0.57276
1656.79	0.5393	0.73909	0.75621	0.52326	0.57246
1654.86	0.53604	0.74294	0.75067	0.52395	0.57139
1652.93	0.53263	0.74318	0.74714	0.52376	0.56899
1651	0.53106	0.73613	0.7485	0.52169	0.56624
1649.07	0.52964	0.73068	0.74652	0.51959	0.56349
1647.14	0.52689	0.72613	0.74138	0.51725	0.55949
1645.21	0.5236	0.71719	0.73817	0.51347	0.55437
1643.29	0.52005	0.70597	0.73548	0.50879	0.54913
1641.36	0.51495	0.69512	0.72963	0.50353	0.54326
1639.43	0.50794	0.68478	0.72052	0.49759	0.53654
1637.5	0.49916	0.67431	0.70931	0.49074	0.52908
1635.57	0.48972	0.66056	0.70012	0.48235	0.52135
1633.64	0.4844	0.64691	0.69819	0.47546	0.51694
1631.71	0.4845	0.64165	0.699	0.47343	0.51738
1629.78	0.48782	0.64542	0.69885	0.47586	0.52107
1627.86	0.4927	0.65398	0.69838	0.48083	0.52617
1625.93	0.49725	0.66271	0.6983	0.48577	0.53079
1624	0.50084	0.6712	0.69987	0.48968	0.53469
1622.07	0.50405	0.67981	0.70502	0.49244	0.53836
1620.14	0.50649	0.68829	0.71085	0.49421	0.54141
1618.21	0.50768	0.69737	0.71438	0.49571	0.54376
1616.28	0.50798	0.70399	0.71675	0.49667	0.54534
1614.35	0.50773	0.70473	0.71795	0.49627	0.54567
1612.43	0.50656	0.70325	0.71612	0.49514	0.54485
1610.5	0.50417	0.70203	0.71161	0.49381	0.54319
1608.57	0.50087	0.7004	0.70644	0.49217	0.54114
1606.64	0.49696	0.69788	0.70191	0.49009	0.53917
1604.71	0.49252	0.69492	0.698	0.48748	0.53738
1602.78	0.4881	0.69257	0.69495	0.48475	0.53622
1600.85	0.48527	0.69263	0.69361	0.4833	0.53681
1598.92	0.48517	0.69642	0.69377	0.48455	0.53955
1597	0.48711	0.70264	0.6943	0.48819	0.54332
1595.07	0.48946	0.70843	0.69468	0.49255	0.54673
1593.14	0.49129	0.71248	0.69513	0.49637	0.54914
1591.21	0.49261	0.71572	0.69589	0.49954	0.55071
1589.28	0.49388	0.71916	0.69707	0.50248	0.55202
1587.35	0.49549	0.72282	0.69866	0.50554	0.55356
1585.42	0.49763	0.72645	0.7005	0.50891	0.55525
1583.49	0.50035	0.72974	0.70253	0.51261	0.55687
1581.57	0.5036	0.73255	0.70443	0.51653	0.55848
1579.64	0.50702	0.73555	0.70514	0.52062	0.55993
1577.71	0.51081	0.73933	0.70486	0.52525	0.56102
1575.78	0.51593	0.74109	0.70685	0.5301	0.56183
1573.85	0.52131	0.73929	0.71058	0.53356	0.56224
1571.92	0.52577	0.73805	0.71197	0.53631	0.56199
1569.99	0.53032	0.73774	0.71227	0.53935	0.56111
1568.06	0.53525	0.7354	0.71426	0.54172	0.56
1566.14	0.53967	0.7319	0.71645	0.54312	0.55871
1564.21	0.54324	0.72946	0.71706	0.54423	0.55704
1562.28	0.54543	0.72995	0.71495	0.54541	0.55531
1560.35	0.54637	0.7341	0.70958	0.54706	0.55337
1558.42	0.54807	0.73429	0.70779	0.54766	0.55073
1556.49	0.55079	0.72635	0.71316	0.54577	0.54851
1554.56	0.55277	0.71882	0.7174	0.54341	0.54692
1552.63	0.55393	0.7138	0.71936	0.54144	0.54524
1550.71	0.55473	0.71028	0.72001	0.53984	0.5435
1548.78	0.55568	0.70769	0.72013	0.53864	0.54222
1546.85	0.55692	0.70707	0.71903	0.53843	0.54158
1544.92	0.55857	0.70954	0.71586	0.53986	0.54142
1542.99	0.56096	0.71423	0.71151	0.54298	0.5419
1541.06	0.56455	0.71852	0.70859	0.54734	0.543
1539.13	0.56949	0.71735	0.71156	0.55095	0.54382
1537.2	0.57335	0.71278	0.71586	0.55231	0.54384
1535.28	0.5751	0.71073	0.71614	0.55306	0.54346
1533.35	0.57583	0.70984	0.7148	0.55375	0.54261
1531.42	0.57636	0.7073	0.71475	0.55361	0.54131
1529.49	0.57624	0.70517	0.71392	0.55302	0.54
1527.56	0.57524	0.70469	0.71113	0.5525	0.53864
1525.63	0.57388	0.70445	0.70787	0.55191	0.53696
1523.7	0.57234	0.70445	0.70457	0.55128	0.53521
1521.77	0.57052	0.70406	0.7018	0.55035	0.53352
1519.85	0.56898	0.70143	0.70103	0.54872	0.53174
1517.92	0.5679	0.69782	0.70093	0.54699	0.53001
1515.99	0.56706	0.69406	0.7012	0.54546	0.5285
1514.06	0.56634	0.69039	0.70156	0.5442	0.52707
1512.13	0.56515	0.68838	0.69984	0.54344	0.52552
1510.2	0.56319	0.68921	0.69507	0.5434	0.52412
1508.27	0.56067	0.69202	0.6887	0.54396	0.52288
1506.34	0.55874	0.69076	0.68716	0.54367	0.52138
1504.42	0.55834	0.68342	0.69125	0.54177	0.52005
1502.49	0.55776	0.67786	0.69283	0.54006	0.5191
1500.56	0.55606	0.67626	0.69091	0.53923	0.51799
1498.63	0.55357	0.6763	0.68766	0.53878	0.51663
1496.7	0.55102	0.67475	0.68585	0.53795	0.5154
1494.77	0.54882	0.6714	0.68564	0.53662	0.51428
1492.84	0.5464	0.66956	0.68403	0.53551	0.51309
1490.91	0.54313	0.66986	0.68033	0.5347	0.51192
1488.99	0.53961	0.66895	0.67775	0.53339	0.51074
1487.06	0.53677	0.66515	0.67822	0.53119	0.50929
1485.13	0.53425	0.66095	0.67907	0.52867	0.5077
1483.2	0.53154	0.65805	0.67843	0.52628	0.50612
1481.27	0.52866	0.65601	0.67655	0.52397	0.5042
1479.34	0.52585	0.6545	0.67373	0.52172	0.50193
1477.41	0.52317	0.65409	0.66896	0.51971	0.49961
1475.49	0.52072	0.65474	0.66167	0.51803	0.49702
1473.56	0.51877	0.65454	0.65472	0.51653	0.49392
1471.63	0.51757	0.65087	0.65355	0.51471	0.49099
1469.7	0.51683	0.64558	0.65645	0.51281	0.48886
1467.77	0.51566	0.64257	0.65776	0.51142	0.487
1465.84	0.51368	0.64163	0.65731	0.51035	0.48515
1463.91	0.51133	0.63991	0.65803	0.50877	0.48362
1461.98	0.50879	0.63767	0.65925	0.50663	0.48234
1460.06	0.50559	0.63757	0.65799	0.50467	0.48097
1458.13	0.50156	0.63857	0.65485	0.50266	0.47937
1456.2	0.49833	0.63544	0.65495	0.49949	0.4775
1454.27	0.49704	0.62915	0.65771	0.49592	0.47575
1452.34	0.49638	0.62443	0.65892	0.4931	0.47433
1450.41	0.49573	0.62161	0.65823	0.49108	0.47296
1448.48	0.49539	0.61932	0.65684	0.48962	0.47122
1446.55	0.49562	0.61635	0.65632	0.48839	0.46936
1444.63	0.49605	0.61323	0.65655	0.48739	0.468
1442.7	0.4961	0.61107	0.65653	0.48687	0.46716
1440.77	0.4954	0.61036	0.65583	0.48684	0.46668
1438.84	0.49357	0.61123	0.65407	0.48698	0.46662
1436.91	0.49048	0.61184	0.65231	0.48647	0.46674
1434.98	0.48702	0.60969	0.65239	0.48465	0.46659
1433.05	0.48353	0.60684	0.65258	0.48215	0.46628
1431.12	0.47929	0.6052	0.6515	0.47936	0.4659
1429.2	0.47458	0.60357	0.65031	0.47614	0.4651
1427.27	0.47012	0.60147	0.64927	0.47276	0.46387
1425.34	0.46581	0.59981	0.64742	0.46957	0.4625
1423.41	0.46169	0.5986	0.645	0.46661	0.46082
1421.48	0.45793	0.59779	0.64221	0.46401	0.45876
1419.55	0.4543	0.59673	0.63909	0.46155	0.45648
1417.62	0.45154	0.5934	0.63776	0.45897	0.45415
1415.69	0.45009	0.58875	0.63817	0.45673	0.45191
1413.77	0.44904	0.58486	0.63802	0.45522	0.44989
1411.84	0.44798	0.5817	0.63702	0.45433	0.44819
1409.91	0.44699	0.57878	0.63581	0.45385	0.44657
1407.98	0.44603	0.57631	0.6344	0.45365	0.44497
1406.05	0.44496	0.57417	0.63276	0.45359	0.4436
1404.12	0.44385	0.57158	0.6316	0.45332	0.44229
1402.19	0.44267	0.56907	0.63065	0.45272	0.44084
1400.26	0.44111	0.56756	0.62896	0.45185	0.43945
1398.34	0.43923	0.56638	0.62711	0.45052	0.43818
1396.41	0.43727	0.56474	0.62597	0.44862	0.43674
1394.48	0.43531	0.5623	0.62593	0.44617	0.43519
1392.55	0.43341	0.55911	0.62658	0.44341	0.43375
1390.62	0.43135	0.55631	0.62623	0.44094	0.4321
1388.69	0.42876	0.55398	0.62438	0.43912	0.42975
1386.76	0.426	0.5508	0.6225	0.43796	0.42688
1384.83	0.42399	0.5472	0.62182	0.43674	0.42442
1382.91	0.42289	0.5448	0.62174	0.4346	0.42303
1380.98	0.42224	0.5435	0.62149	0.43185	0.42242
1379.05	0.42147	0.54235	0.62069	0.42935	0.42174
1377.12	0.42026	0.54124	0.61927	0.42723	0.42057
1375.19	0.4186	0.54009	0.61771	0.42501	0.41916
1373.26	0.41674	0.53815	0.61692	0.42235	0.41784
1371.33	0.41476	0.53569	0.61657	0.41946	0.41651
1369.4	0.41238	0.53352	0.61564	0.41656	0.415
1367.48	0.40961	0.53152	0.61422	0.41365	0.41352
1365.55	0.40675	0.52975	0.61225	0.41086	0.41203
1363.62	0.40399	0.52819	0.60984	0.40818	0.41024
1361.69	0.40171	0.52585	0.60833	0.40543	0.40833
1359.76	0.39995	0.52261	0.60793	0.40275	0.40657
1357.83	0.39827	0.51955	0.60742	0.40039	0.40475
1355.9	0.39647	0.517	0.60644	0.3983	0.40283
1353.97	0.39471	0.5146	0.60533	0.39628	0.40113
1352.05	0.39303	0.51207	0.60423	0.39424	0.3995
1350.12	0.39134	0.50948	0.60319	0.39218	0.39772
1348.19	0.38961	0.50687	0.6023	0.39006	0.39591
1346.26	0.38786	0.50416	0.60146	0.38785	0.39413
1344.33	0.38603	0.50146	0.60045	0.38562	0.39228
1342.4	0.38401	0.49907	0.59888	0.38339	0.39047
1340.47	0.38174	0.49678	0.59693	0.38104	0.38876
1338.54	0.37936	0.49381	0.59558	0.37839	0.38697
1336.62	0.37705	0.49009	0.59509	0.37551	0.3852
1334.69	0.37472	0.48639	0.59458	0.37264	0.38364
1332.76	0.37209	0.48307	0.59354	0.36977	0.38209
1330.83	0.3691	0.47994	0.59211	0.36675	0.38037
1328.9	0.36585	0.47668	0.59057	0.36351	0.37859
1326.97	0.36242	0.47328	0.58907	0.36011	0.37678
1325.04	0.35881	0.46986	0.58755	0.35657	0.37484
1323.11	0.35509	0.4665	0.58591	0.35294	0.37288
1321.19	0.35135	0.46314	0.58413	0.34927	0.37094
1319.26	0.34763	0.45958	0.58235	0.34553	0.36887
1317.33	0.34404	0.45576	0.58072	0.34168	0.3667
1315.4	0.34068	0.45185	0.57915	0.33783	0.36457
1313.47	0.33757	0.44792	0.57762	0.33401	0.36241
1311.54	0.33464	0.44393	0.57618	0.33026	0.36015
1309.61	0.3318	0.43992	0.57472	0.32653	0.35788
1307.68	0.32897	0.43586	0.57315	0.32276	0.35561
1305.76	0.32606	0.43166	0.57157	0.31892	0.35327
1303.83	0.32308	0.42734	0.56999	0.31501	0.35093
1301.9	0.31995	0.4229	0.56836	0.31089	0.34851
1299.97	0.31665	0.41828	0.56667	0.30651	0.34591
1298.04	0.31313	0.41343	0.56497	0.3019	0.34318
1296.11	0.30935	0.40837	0.56327	0.29705	0.34046
1294.18	0.30528	0.4031	0.5615	0.29192	0.33764
1292.25	0.30087	0.39756	0.5596	0.28644	0.33466
1290.33	0.29604	0.39167	0.55756	0.28059	0.33157
1288.4	0.29071	0.38538	0.55538	0.27424	0.32831
1286.47	0.28484	0.37861	0.55306	0.26731	0.32485
1284.54	0.27847	0.37123	0.55058	0.25975	0.32131
1282.61	0.27162	0.36318	0.54788	0.2516	0.31771
1280.68	0.26431	0.35451	0.54498	0.24298	0.31409
1278.75	0.25673	0.34541	0.54197	0.23411	0.31061
1276.82	0.24923	0.33611	0.53895	0.22527	0.30737
1274.9	0.242	0.32687	0.53594	0.21667	0.30419
1272.97	0.235	0.31785	0.53293	0.20828	0.30103
1271.04	0.22818	0.30899	0.53	0.20003	0.29792
1269.11	0.22158	0.30027	0.52726	0.19188	0.29475
1267.18	0.21517	0.29167	0.52467	0.18383	0.29146
1265.25	0.20875	0.2831	0.52211	0.17576	0.28811
1263.32	0.2022	0.2745	0.51949	0.16756	0.28467
1261.4	0.19546	0.26576	0.51673	0.15914	0.28107
1259.47	0.18848	0.2569	0.51374	0.15052	0.27742
1257.54	0.18126	0.24802	0.51055	0.14175	0.27379
1255.61	0.17379	0.23909	0.5073	0.13286	0.27007
1253.68	0.1661	0.23003	0.50411	0.12388	0.26622
1251.75	0.15825	0.22075	0.5009	0.11485	0.26237
1249.82	0.15024	0.21121	0.4976	0.1058	0.2585
1247.89	0.14206	0.20143	0.49424	0.09683	0.25451
1245.97	0.13378	0.19146	0.49084	0.08805	0.25051
1244.04	0.12556	0.18136	0.48738	0.07953	0.24653
1242.11	0.11751	0.17122	0.48384	0.07146	0.24257
1240.18	0.10974	0.16113	0.48024	0.06398	0.23875
1238.25	0.10232	0.15112	0.47659	0.05715	0.23513
1236.32	0.09537	0.14138	0.4729	0.05098	0.23159
1234.39	0.0889	0.13203	0.46916	0.04551	0.22817
1232.46	0.08296	0.12309	0.46537	0.04074	0.22495
1230.54	0.07753	0.11461	0.46158	0.03659	0.22185
1228.61	0.07258	0.10669	0.45775	0.03295	0.2188
1226.68	0.06807	0.09939	0.45388	0.02976	0.21591
1224.75	0.06395	0.09263	0.45009	0.02694	0.21314
1222.82	0.06014	0.08638	0.44645	0.02445	0.21035
1220.89	0.05659	0.0806	0.44283	0.02224	0.20756
1218.96	0.05324	0.07527	0.43917	0.02025	0.2048
1217.03	0.05004	0.07034	0.43552	0.01838	0.20195
1215.11	0.04697	0.06574	0.4319	0.01659	0.19894
1213.18	0.044	0.06144	0.42827	0.01493	0.19578
1211.25	0.04114	0.05743	0.42457	0.0134	0.1924
1209.32	0.03845	0.05376	0.42081	0.01205	0.18882
1207.39	0.036	0.05041	0.41691	0.01095	0.18512
1205.46	0.03399	0.04743	0.41291	0.01021	0.1814
1203.53	0.03269	0.04508	0.40901	0.00996	0.17791
1201.6	0.03239	0.04368	0.40548	0.01032	0.17521
1199.68	0.03333	0.04344	0.4027	0.0114	0.17377
1197.75	0.03563	0.04449	0.40106	0.01321	0.17391
1195.82	0.0392	0.04691	0.40082	0.01577	0.17585
1193.89	0.04378	0.05052	0.40186	0.01904	0.17941
1191.96	0.04901	0.05486	0.40383	0.02284	0.18398
1190.03	0.05446	0.05945	0.40629	0.02687	0.18894
1188.1	0.05971	0.06391	0.40876	0.03092	0.19383
1186.17	0.06457	0.06801	0.41093	0.03493	0.1983
1184.25	0.06907	0.07182	0.41281	0.03887	0.20225
1182.32	0.07346	0.07561	0.41462	0.04288	0.20596
1180.39	0.07802	0.07961	0.4166	0.04718	0.20965
1178.46	0.08294	0.08392	0.41884	0.05192	0.21336
1176.53	0.08829	0.08867	0.42141	0.05716	0.21726
1174.6	0.09412	0.09396	0.4244	0.06296	0.2215
1172.67	0.10052	0.09984	0.42781	0.0694	0.2261
1170.74	0.10761	0.10634	0.43153	0.07656	0.23113
1168.82	0.11545	0.11348	0.43559	0.08439	0.23673
1166.89	0.12389	0.12115	0.44004	0.09271	0.24279
1164.96	0.13261	0.12902	0.44467	0.10125	0.2491
1163.03	0.14128	0.13667	0.44914	0.10962	0.2556
1161.1	0.1494	0.14357	0.45322	0.11726	0.26196
1159.17	0.15636	0.14926	0.45676	0.12366	0.26766
1157.24	0.16171	0.15346	0.45942	0.12854	0.27233
1155.31	0.16535	0.15621	0.46103	0.13189	0.27582
1153.39	0.16754	0.1578	0.4618	0.13411	0.27808
1151.46	0.16896	0.15886	0.46212	0.13595	0.27953
1149.53	0.17057	0.16017	0.46236	0.13825	0.28083
1147.6	0.17306	0.1623	0.46286	0.14158	0.28242
1145.67	0.17673	0.16557	0.46384	0.14619	0.28458
1143.74	0.18173	0.1701	0.46533	0.15202	0.28766
1141.81	0.18804	0.17608	0.46744	0.15893	0.29171
1139.88	0.19545	0.18352	0.47029	0.16657	0.29652
1137.96	0.20378	0.19214	0.47391	0.1745	0.30213
1136.03	0.21282	0.20165	0.47831	0.18243	0.30844
1134.1	0.22221	0.21182	0.48336	0.19018	0.31494
1132.17	0.23157	0.22214	0.48883	0.19753	0.32112
1130.24	0.24045	0.23224	0.49465	0.20424	0.32732
1128.31	0.24852	0.24241	0.50096	0.21014	0.33444
1126.38	0.25586	0.25271	0.50778	0.21519	0.34238
1124.45	0.26298	0.26247	0.51485	0.21963	0.35019
1122.53	0.27024	0.27124	0.52217	0.22389	0.35741
1120.6	0.27751	0.27882	0.52977	0.22795	0.36411
1118.67	0.28448	0.28503	0.5374	0.23145	0.3705
1116.74	0.29082	0.28969	0.5448	0.23429	0.37661
1114.81	0.29606	0.29263	0.55183	0.23647	0.38211
1112.88	0.29974	0.29381	0.55822	0.23786	0.38691
1110.95	0.30186	0.29343	0.56373	0.23836	0.39101
1109.02	0.30271	0.2918	0.56833	0.238	0.39404
1107.1	0.30232	0.2892	0.5719	0.23687	0.3957
1105.17	0.30056	0.28558	0.57418	0.23494	0.39621
1103.24	0.29725	0.28075	0.57493	0.23207	0.39549
1101.31	0.29235	0.27487	0.57398	0.2283	0.39314
1099.38	0.28614	0.26814	0.5713	0.22387	0.38945
1097.45	0.27912	0.26079	0.567	0.21911	0.38486
1095.52	0.27184	0.25344	0.56126	0.21416	0.37925
1093.59	0.26465	0.24678	0.55449	0.20899	0.37277
1091.67	0.2577	0.24093	0.54736	0.20366	0.36596
1089.74	0.25099	0.2353	0.54035	0.19834	0.35896
1087.81	0.24451	0.22911	0.53361	0.19309	0.35189
1085.88	0.2383	0.22189	0.52705	0.18788	0.34527
1083.95	0.23253	0.21384	0.52086	0.18275	0.33926
1082.02	0.22727	0.20561	0.51538	0.17793	0.33367
1080.09	0.22247	0.19783	0.51058	0.17351	0.32873
1078.16	0.21809	0.19082	0.50623	0.16931	0.32456
1076.24	0.21394	0.18466	0.50228	0.16521	0.32087
1074.31	0.20967	0.17922	0.49871	0.16115	0.3175
1072.38	0.20514	0.17406	0.49537	0.15691	0.31442
1070.45	0.2004	0.16879	0.49224	0.15241	0.31134
1068.52	0.19557	0.16348	0.48942	0.14782	0.30829
1066.59	0.1908	0.15836	0.48701	0.14335	0.3057
1064.66	0.1862	0.15361	0.48504	0.13905	0.3035
1062.73	0.18168	0.14922	0.48349	0.13491	0.30133
1060.81	0.17703	0.14504	0.4822	0.13097	0.29928
1058.88	0.17199	0.14092	0.48104	0.12711	0.29746
1056.95	0.16646	0.13682	0.47992	0.12313	0.2956
1055.02	0.16043	0.13277	0.47877	0.11897	0.29365
1053.09	0.15404	0.12889	0.47755	0.11462	0.29152
1051.16	0.14751	0.12537	0.47624	0.11001	0.2887
1049.23	0.14105	0.12219	0.47476	0.10499	0.28481
1047.31	0.13476	0.11925	0.47294	0.0995	0.28009
1045.38	0.12869	0.1165	0.47075	0.09364	0.27465
1043.45	0.12278	0.11392	0.46812	0.08755	0.26836
1041.52	0.117	0.11138	0.46509	0.08135	0.26161
1039.59	0.11139	0.10854	0.46189	0.07513	0.25483
1037.66	0.10584	0.1051	0.45879	0.06898	0.24807
1035.73	0.10032	0.10109	0.45583	0.06298	0.24164
1033.8	0.09497	0.09685	0.45299	0.05729	0.23595
1031.88	0.08984	0.0926	0.45032	0.05204	0.2308
1029.95	0.08491	0.08841	0.44796	0.04723	0.22602
1028.02	0.08025	0.08451	0.44593	0.04292	0.22194
1026.09	0.07607	0.08107	0.44423	0.03922	0.21858
1024.16	0.07249	0.0781	0.44276	0.0362	0.21569
1022.23	0.06962	0.07571	0.4415	0.03394	0.21348
1020.3	0.06774	0.07409	0.44065	0.03251	0.21229
1018.37	0.06711	0.07338	0.44038	0.03201	0.21218
1016.45	0.06779	0.07369	0.44083	0.03242	0.21338
1014.52	0.06958	0.07507	0.44214	0.03359	0.21601
1012.59	0.07203	0.07734	0.44421	0.03514	0.21946
1010.66	0.07453	0.08006	0.44674	0.03662	0.22292
1008.73	0.07648	0.08279	0.44944	0.03768	0.22587
1006.8	0.07748	0.08515	0.452	0.03811	0.22776
1004.87	0.07728	0.08677	0.45406	0.03776	0.22804
1002.94	0.07591	0.08748	0.45531	0.0367	0.22685
1001.02	0.07357	0.0872	0.45554	0.03509	0.22452
999.087	0.0704	0.08586	0.45451	0.03298	0.22101
997.158	0.06649	0.08341	0.45193	0.03049	0.21648
995.229	0.06213	0.07977	0.44761	0.02778	0.21141
993.3	0.0577	0.07509	0.44172	0.02512	0.20594
991.372	0.05345	0.06979	0.43462	0.02264	0.20018
989.443	0.04947	0.0643	0.4268	0.02039	0.19467
987.514	0.04585	0.05895	0.41882	0.0183	0.1896
985.585	0.04256	0.05399	0.41109	0.01643	0.18476
983.657	0.03946	0.04952	0.40375	0.01478	0.18015
981.728	0.0365	0.04538	0.39669	0.01323	0.17575
979.799	0.03364	0.04145	0.38975	0.01166	0.17121
977.87	0.03081	0.03775	0.3828	0.01017	0.1665
975.942	0.02798	0.03431	0.37572	0.00884	0.16178
974.013	0.0252	0.03098	0.36843	0.00764	0.15688
972.084	0.02256	0.02776	0.36099	0.0065	0.15164
970.156	0.02015	0.02477	0.35345	0.00549	0.14635
968.227	0.01806	0.02214	0.34577	0.00471	0.14124
966.298	0.01639	0.01991	0.33815	0.00418	0.13637
964.369	0.01518	0.01812	0.33101	0.00384	0.13209
962.441	0.01442	0.0169	0.32472	0.00362	0.12872
960.512	0.01413	0.01634	0.31949	0.00357	0.12624
958.583	0.01435	0.01639	0.3156	0.00373	0.12471
956.654	0.01504	0.01689	0.3133	0.00407	0.12426
954.726	0.01602	0.01783	0.31255	0.00456	0.12466
952.797	0.01725	0.01926	0.31313	0.00521	0.1256
950.868	0.01878	0.0211	0.31483	0.006	0.12705
948.939	0.02065	0.02333	0.31743	0.00694	0.12894
947.011	0.02284	0.02602	0.32069	0.00803	0.1311
945.082	0.0253	0.02912	0.32446	0.00929	0.13356
943.153	0.02795	0.03259	0.32865	0.01083	0.13635
941.224	0.03085	0.0365	0.33307	0.01267	0.13936
939.296	0.03417	0.04088	0.33763	0.01482	0.14259
937.367	0.03794	0.04573	0.34246	0.01729	0.14615
935.438	0.04207	0.05109	0.34761	0.02009	0.14991
933.51	0.04653	0.05703	0.35304	0.02328	0.15381
931.581	0.05141	0.06357	0.35869	0.02692	0.15804
929.652	0.05682	0.0707	0.36458	0.03106	0.16264
927.723	0.06274	0.07834	0.37075	0.03564	0.1675
925.795	0.06911	0.08649	0.37717	0.04063	0.17268
923.866	0.07593	0.09517	0.38382	0.04608	0.17827
921.937	0.08325	0.10428	0.39076	0.0521	0.18418
920.008	0.09102	0.11379	0.39799	0.05871	0.19038
918.08	0.09924	0.12377	0.40533	0.06577	0.19695
916.151	0.10786	0.13421	0.41272	0.07312	0.20376
914.222	0.11683	0.14503	0.42025	0.08071	0.21067
912.293	0.12609	0.15618	0.42795	0.08866	0.21779
910.365	0.13568	0.16771	0.43572	0.09707	0.22514
908.436	0.14564	0.17962	0.44353	0.10594	0.23262
906.507	0.15597	0.19192	0.45149	0.11523	0.24038
904.578	0.16668	0.20467	0.45968	0.12499	0.2486
902.65	0.17777	0.21783	0.46798	0.13512	0.25714
900.721	0.18913	0.23126	0.47631	0.14551	0.26591
898.792	0.20064	0.24494	0.48476	0.15618	0.27494
896.863	0.21221	0.25879	0.49338	0.16705	0.28413
894.935	0.22376	0.2727	0.50204	0.178	0.2935
893.006	0.23529	0.28662	0.51077	0.18911	0.30321
891.077	0.24679	0.30049	0.51977	0.2004	0.31322
889.149	0.25812	0.31421	0.5291	0.21176	0.32339
887.22	0.2692	0.32779	0.53856	0.22319	0.33381
885.291	0.28018	0.34132	0.54812	0.23477	0.34441
883.362	0.29115	0.35483	0.5579	0.24639	0.35492
881.434	0.30216	0.36831	0.56776	0.25789	0.36537
879.505	0.31343	0.38191	0.57737	0.26909	0.3756
877.576	0.32502	0.39554	0.58662	0.2799	0.38513
875.647	0.33666	0.40874	0.59541	0.29023	0.39399
873.719	0.34788	0.42107	0.60347	0.29999	0.40245
871.79	0.35833	0.43252	0.61059	0.30925	0.41022
869.861	0.36774	0.44285	0.61674	0.31794	0.41713
867.932	0.37592	0.45172	0.62191	0.32578	0.42323
866.004	0.38276	0.45916	0.62591	0.33258	0.42812
864.075	0.38816	0.46529	0.62852	0.33814	0.43143
862.146	0.39202	0.46991	0.62977	0.34237	0.43344
860.217	0.39432	0.47274	0.62971	0.34529	0.43414
858.289	0.39509	0.47369	0.6283	0.3468	0.43319
856.36	0.39448	0.47277	0.62577	0.3468	0.43087
854.431	0.39274	0.46975	0.62246	0.34554	0.42751
852.502	0.38999	0.46452	0.61838	0.34321	0.4229
850.574	0.38601	0.45731	0.61354	0.33968	0.41738
848.645	0.3804	0.4485	0.6082	0.33481	0.41159
846.716	0.37307	0.43803	0.60247	0.32835	0.40541
844.788	0.36405	0.42577	0.59623	0.32004	0.39858
842.859	0.35336	0.41187	0.58943	0.30991	0.3913
840.93	0.34102	0.39661	0.58222	0.29812	0.3835
839.001	0.3272	0.38002	0.57466	0.28476	0.37497
837.073	0.31219	0.36218	0.56675	0.26987	0.36608
835.144	0.29629	0.34334	0.55863	0.25359	0.35703
833.215	0.27966	0.32388	0.55054	0.23628	0.34753
831.286	0.26261	0.3043	0.54265	0.21842	0.33779
829.358	0.24549	0.28497	0.53503	0.20041	0.32832
827.429	0.22855	0.26613	0.52781	0.18265	0.31906
825.5	0.21219	0.24803	0.52117	0.16545	0.31
823.571	0.19677	0.231	0.5152	0.14912	0.30168
821.643	0.18236	0.21548	0.50986	0.13409	0.29411
819.714	0.16913	0.20184	0.50527	0.12065	0.28698
817.785	0.15757	0.19029	0.50158	0.10904	0.28067
815.856	0.14799	0.18098	0.49879	0.09956	0.2755
813.928	0.14049	0.17411	0.49691	0.09245	0.2713
811.999	0.13516	0.16989	0.49616	0.08766	0.26824
810.07	0.13214	0.1685	0.49685	0.08521	0.26681
808.141	0.13174	0.17022	0.49902	0.08549	0.26693
806.213	0.1343	0.17533	0.50273	0.0889	0.26868
804.284	0.14002	0.18392	0.50827	0.09569	0.27278
802.355	0.14898	0.19607	0.5157	0.10597	0.27949
800.427	0.161	0.21161	0.52473	0.11935	0.28841
798.498	0.17549	0.22992	0.53492	0.13531	0.29946
796.569	0.19173	0.25031	0.5459	0.15346	0.31232
794.64	0.209	0.27193	0.55711	0.1731	0.3258
792.712	0.22665	0.29378	0.56794	0.19316	0.33902
790.783	0.24405	0.31501	0.57793	0.21281	0.35168
788.854	0.26077	0.33499	0.58671	0.23143	0.36298
786.925	0.27666	0.35319	0.59397	0.24857	0.37221
784.997	0.2915	0.36912	0.59964	0.26395	0.37968
783.068	0.3048	0.38263	0.60391	0.27733	0.38536
781.139	0.31616	0.39383	0.6069	0.28848	0.38901
779.21	0.32548	0.40267	0.60866	0.29738	0.39148
777.282	0.3328	0.40901	0.60955	0.30417	0.39348
775.353	0.33797	0.41281	0.60987	0.30888	0.39451
773.424	0.34073	0.414	0.60951	0.3113	0.3946
771.495	0.34088	0.41227	0.60841	0.31097	0.39434
769.567	0.33813	0.40728	0.60679	0.30747	0.39345
767.638	0.33225	0.39909	0.60475	0.30068	0.39174
765.709	0.3234	0.3879	0.60217	0.29051	0.3898
763.78	0.31202	0.37375	0.59903	0.27695	0.38746
761.852	0.29867	0.35692	0.59568	0.26038	0.38415
759.923	0.28399	0.3382	0.59239	0.24164	0.38057
757.994	0.26843	0.31858	0.58911	0.22153	0.37711
756.066	0.2524	0.29908	0.58587	0.20087	0.37319
754.137	0.23659	0.28075	0.58303	0.18068	0.36907
752.208	0.22199	0.26469	0.58083	0.1622	0.36542
750.279	0.20946	0.25196	0.57924	0.14657	0.36191
748.351	0.19966	0.24322	0.57833	0.13472	0.35862
746.422	0.19322	0.23863	0.57843	0.12711	0.35656
744.493	0.19058	0.23815	0.57942	0.12371	0.35573
742.564	0.19176	0.24171	0.581	0.12423	0.35555
740.636	0.19638	0.24889	0.58333	0.12827	0.35646
738.707	0.20397	0.25914	0.58666	0.13549	0.3586
736.778	0.21412	0.27211	0.59065	0.14556	0.36128
734.849	0.22621	0.28724	0.59441	0.15803	0.36449
732.921	0.23942	0.30368	0.59748	0.17225	0.36847
730.992	0.25287	0.32054	0.60003	0.1873	0.37232
729.063	0.26569	0.3371	0.60228	0.20246	0.37537
727.134	0.2773	0.35279	0.60391	0.21713	0.3779
725.206	0.2876	0.36695	0.60408	0.23073	0.3795
723.277	0.29652	0.37922	0.60178	0.24298	0.37963
721.348	0.30411	0.38971	0.59735	0.25414	0.37886
719.42	0.3103	0.39767	0.59374	0.26397	0.37744
717.491	0.31421	0.40195	0.59232	0.27143	0.37465
715.562	0.31548	0.40288	0.59083	0.27619	0.37068
713.633	0.31414	0.40095	0.58762	0.27823	0.36608
711.705	0.31003	0.39597	0.58262	0.27725	0.36035
709.776	0.30317	0.3878	0.57615	0.27299	0.35335
707.847	0.29371	0.37653	0.56862	0.26537	0.34549
705.918	0.2817	0.36239	0.56031	0.25444	0.33649
703.99	0.26713	0.34559	0.55128	0.24014	0.32605
702.061	0.25041	0.32643	0.54171	0.22264	0.31491
700.132	0.23182	0.30513	0.53168	0.20233	0.30315
698.203	0.21151	0.28189	0.52117	0.17979	0.29033
696.275	0.18998	0.25706	0.51045	0.15587	0.2771
694.346	0.16812	0.23136	0.49983	0.13178	0.26419
692.417	0.14687	0.20581	0.48924	0.10899	0.25149
690.488	0.127	0.18146	0.47874	0.08867	0.23923
688.56	0.10927	0.15928	0.46865	0.07164	0.22807
686.631	0.09466	0.14037	0.45902	0.05852	0.2179
684.702	0.08381	0.12578	0.44993	0.04964	0.20879
682.773	0.07708	0.11649	0.44228	0.04501	0.2018
680.845	0.07512	0.11357	0.4373	0.04507	0.19794
678.916	0.07862	0.11761	0.43578	0.05053	0.19771
676.987	0.08788	0.12878	0.43837	0.06196	0.20175
675.059	0.10222	0.14666	0.44504	0.07907	0.21001
673.13	0.11901	0.16847	0.45311	0.09921	0.22035
671.201	0.13565	0.19094	0.45925	0.11949	0.23077
669.272	0.16165	0.22509	0.47094	0.15025	0.24723
667.344	0.20341	0.27635	0.49917	0.19674	0.27333
665.415	0.2323	0.31061	0.52075	0.2269	0.29174
663.486	0.25365	0.33645	0.53488	0.24766	0.3069
661.557	0.27489	0.36286	0.54923	0.26676	0.32378
659.629	0.28892	0.38165	0.56217	0.27684	0.33728
657.7	0.28958	0.38601	0.5697	0.2728	0.34223
655.771	0.27864	0.37706	0.57001	0.25865	0.33775
653.842	0.26636	0.36424	0.56585	0.24671	0.3287
651.914	0.26535	0.36096	0.56252	0.24985	0.32406
649.985	0.28212	0.37558	0.56446	0.27265	0.32995
648.056	0.31451	0.40683	0.57402	0.31004	0.34589
646.127	0.35458	0.44654	0.59026	0.35237	0.36792
644.199	0.3958	0.4878	0.6102	0.39324	0.39347
642.27	0.43499	0.52691	0.63141	0.43014	0.42072
640.341	0.4703	0.56158	0.6527	0.46213	0.44811
638.412	0.50083	0.59113	0.67344	0.48929	0.47533
636.484	0.52676	0.61605	0.69292	0.51218	0.5016
634.555	0.54811	0.63603	0.70992	0.53073	0.52489
632.626	0.56481	0.65081	0.72347	0.5451	0.54449
630.698	0.57705	0.66117	0.73324	0.55589	0.5601
628.769	0.58515	0.66784	0.73891	0.5635	0.56983
626.84	0.58934	0.67061	0.74024	0.56784	0.57309
624.911	0.58926	0.66869	0.73738	0.56827	0.57088
622.983	0.58474	0.66252	0.73118	0.56475	0.56346
621.054	0.57594	0.65309	0.7219	0.55768	0.55162
619.125	0.56308	0.64015	0.70956	0.54733	0.53749
617.196	0.54604	0.6222	0.69591	0.53326	0.52136
615.268	0.52455	0.59808	0.68293	0.51466	0.50217
613.339	0.4968	0.56605	0.66843	0.48947	0.47951
611.41	0.46297	0.52667	0.65075	0.45718	0.45415
609.481	0.42723	0.48508	0.63286	0.42073	0.42798
607.553	0.38953	0.44206	0.61556	0.37998	0.40168
605.624	0.34733	0.3956	0.59805	0.33308	0.37519
603.695	0.30061	0.34624	0.58071	0.28053	0.3486
601.766	0.25252	0.29741	0.56438	0.22583	0.32344
599.838	0.20756	0.25292	0.54955	0.17434	0.30155
597.909	0.16974	0.21541	0.53648	0.13144	0.28301
595.98	0.14117	0.18663	0.52578	0.10012	0.26759
594.052	0.12259	0.16863	0.51849	0.08087	0.2565
592.123	0.116	0.16459	0.51642	0.07462	0.25179
590.194	0.12438	0.17723	0.52177	0.0838	0.25582
588.265	0.14935	0.20674	0.53543	0.11032	0.27077
586.337	0.18947	0.24991	0.55608	0.15316	0.29674
584.408	0.23985	0.30008	0.58078	0.20715	0.3307
582.479	0.29294	0.34874	0.60561	0.26398	0.36818
580.55	0.34073	0.38862	0.62651	0.31542	0.40451
578.622	0.37721	0.41591	0.64038	0.35569	0.43418
576.693	0.40119	0.43131	0.64685	0.38375	0.45415
574.764	0.416	0.43845	0.64809	0.40221	0.46636
572.835	0.42564	0.44183	0.64675	0.414	0.47392
570.907	0.43199	0.44489	0.64441	0.42062	0.4779
568.978	0.4344	0.44804	0.64186	0.42165	0.47829
567.049	0.43101	0.44901	0.63909	0.41564	0.47383
565.12	0.42078	0.44564	0.63533	0.40247	0.46309
563.192	0.40424	0.43712	0.62976	0.38336	0.44733
561.263	0.38263	0.4231	0.62217	0.35944	0.42918
559.334	0.35694	0.40349	0.61274	0.33137	0.40956
557.405	0.32782	0.37875	0.60155	0.29948	0.389
555.477	0.29604	0.34947	0.58879	0.26434	0.36887
553.548	0.2628	0.31643	0.57481	0.22746	0.3495
551.619	0.22987	0.28131	0.56001	0.19133	0.33092
549.691	0.19919	0.24641	0.54484	0.15844	0.31375
547.762	0.1722	0.21401	0.52995	0.13043	0.29781
545.833	0.1493	0.18561	0.51562	0.1076	0.28234
543.904	0.13012	0.16166	0.50159	0.0894	0.26765
541.976	0.11383	0.14146	0.4876	0.07481	0.25392
540.047	0.09965	0.12396	0.47371	0.06283	0.24048
538.118	0.0874	0.10868	0.46017	0.05303	0.22766
536.189	0.0771	0.09563	0.44733	0.04513	0.21666
534.261	0.06873	0.08484	0.43563	0.03897	0.20793
532.332	0.06199	0.07602	0.4253	0.03425	0.20129
530.403	0.05681	0.06896	0.41644	0.03064	0.19655
528.474	0.0532	0.06361	0.40914	0.02805	0.19293
526.546	0.05087	0.06023	0.40331	0.02645	0.18951
524.617	0.04977	0.05921	0.39927	0.02599	0.18674
522.688	0.05039	0.06052	0.39725	0.02705	0.18546
520.759	0.0534	0.06448	0.39743	0.03033	0.18599
518.831	0.05923	0.07177	0.40031	0.03636	0.18898
516.902	0.06804	0.08251	0.40675	0.04538	0.19501
514.973	0.07984	0.09637	0.41704	0.05753	0.20404
513.044	0.09503	0.11329	0.43047	0.07316	0.21662
511.116	0.11381	0.13276	0.44573	0.0923	0.23363
509.187	0.13466	0.15249	0.46105	0.11312	0.25414
507.258	0.15282	0.16746	0.47391	0.13018	0.27464
505.33	0.15941	0.17013	0.48007	0.13416	0.28804
503.401	0.14681	0.15559	0.47563	0.11829	0.28622
501.472	0.11799	0.12788	0.46085	0.0877	0.26786
499.543	0.08726	0.09952	0.44135	0.0581	0.24202
497.615	0.06677	0.08076	0.42352	0.04053	0.21856
495.686	0.05896	0.07452	0.41104	0.03602	0.20159
493.757	0.06145	0.0796	0.40547	0.04179	0.19227
491.828	0.07077	0.09268	0.40643	0.05436	0.19011
489.9	0.08373	0.11014	0.41225	0.07073	0.19319
487.971	0.09778	0.12925	0.42033	0.08854	0.19895
486.042	0.11166	0.14844	0.4288	0.10595	0.20567
484.113	0.12485	0.16662	0.43683	0.12198	0.21225
482.185	0.13664	0.18286	0.44399	0.1365	0.21769
480.256	0.14677	0.19717	0.4503	0.14959	0.2223
478.327	0.1558	0.21025	0.45603	0.16149	0.22666
476.398	0.16414	0.22246	0.46075	0.17261	0.23049
474.47	0.17149	0.23358	0.46393	0.18305	0.23347
472.541	0.17788	0.24322	0.46626	0.19241	0.23559
470.612	0.18327	0.25037	0.46817	0.19959	0.23684
468.683	0.18692	0.25439	0.46905	0.20386	0.2376
466.755	0.1881	0.25549	0.46871	0.20515	0.23777
464.826	0.18648	0.25347	0.46741	0.20307	0.23657
462.897	0.18234	0.24788	0.46484	0.19741	0.23424
460.969	0.17616	0.23868	0.46061	0.18837	0.23132
459.04	0.16766	0.22555	0.45514	0.1759	0.22767
457.111	0.15678	0.20816	0.44934	0.15975	0.22317
455.182	0.14469	0.18875	0.44384	0.14142	0.21805
453.254	0.13169	0.16906	0.43782	0.12247	0.21229
451.325	0.11781	0.14952	0.43108	0.10363	0.20592
449.396	0.10469	0.13211	0.42418	0.08631	0.19945
447.467	0.09335	0.118	0.4169	0.07157	0.19259
445.539	0.08425	0.10742	0.40976	0.06059	0.18527
443.61	0.07786	0.10064	0.40368	0.05368	0.17846
441.681	0.07419	0.09817	0.39897	0.04991	0.17278
439.752	0.07325	0.10034	0.39575	0.04921	0.16822
437.824	0.07534	0.10686	0.39398	0.05264	0.16467
435.895	0.08095	0.11764	0.39405	0.06088	0.16263
433.966	0.08997	0.13241	0.39645	0.07301	0.16272
432.037	0.10197	0.15102	0.40122	0.08824	0.16526
430.109	0.11629	0.17254	0.40803	0.10615	0.16989
428.18	0.13165	0.19488	0.41588	0.12582	0.17606
426.251	0.14725	0.21699	0.42399	0.14701	0.18364
424.322	0.16279	0.23851	0.43224	0.16926	0.19231
422.394	0.17729	0.25873	0.43973	0.19056	0.20097
420.465	0.19191	0.27944	0.44643	0.2117	0.2095
418.536	0.20949	0.30222	0.45557	0.235	0.21889
416.608	0.22737	0.32234	0.46649	0.25687	0.22744
414.679	0.24351	0.33946	0.47594	0.27612	0.23467
412.75	0.25986	0.35743	0.48483	0.2957	0.24245
410.821	0.27662	0.37629	0.49368	0.31518	0.2508
408.893	0.29323	0.39457	0.5017	0.33338	0.25913
406.964	0.30919	0.41139	0.50866	0.35036	0.26728
405.035	0.3241	0.42659	0.5153	0.36589	0.2752
403.106	0.33801	0.44032	0.52207	0.37966	0.28272
401.178	0.35102	0.45319	0.52809	0.39207	0.29024
399.249	0.36439	0.46636	0.53342	0.40456	0.29924

## Sheet: Figure2a
The E//c-polarization spectrum(Fig.2a)									The E//c-polarization spectrum(Fig.2a Small picture)
wavelegth	57	58	59	60	62	63			965	0.7826	0.92283	0.48525	0.79879	0.51864	0.668
850	0.10846	0.06952	0.25528	0.1171	0.16248	0.16714			964	0.78376	0.92182	0.48762	0.80106	0.51902	0.66794
849	0.11131	0.07035	0.25776	0.11382	0.16161	0.17284			963	0.78575	0.92566	0.48962	0.80187	0.51919	0.66805
848	0.11391	0.07112	0.26005	0.11112	0.16099	0.17791			962	0.78892	0.93271	0.492	0.80297	0.52105	0.66945
847	0.11618	0.07187	0.26213	0.10898	0.16063	0.18221			961	0.79369	0.93723	0.49803	0.80865	0.5259	0.67315
846	0.11808	0.07242	0.26401	0.10758	0.16052	0.18567			960	0.8018	0.94441	0.50627	0.81642	0.53487	0.67957
845	0.11959	0.07293	0.26567	0.10691	0.16071	0.18821			959	0.81353	0.95718	0.51685	0.82684	0.54357	0.68687
844	0.1207	0.0734	0.2671	0.10703	0.16122	0.18975			958	0.82562	0.96907	0.52674	0.83603	0.55316	0.69702
843	0.12133	0.07391	0.26823	0.10798	0.16206	0.19021			957	0.83333	0.97911	0.53417	0.84322	0.56334	0.70862
842	0.12143	0.07429	0.26908	0.10991	0.1633	0.18953			956	0.83447	0.97995	0.53809	0.84709	0.5682	0.71565
841	0.12106	0.07454	0.26967	0.1128	0.16496	0.18764			955	0.82993	0.97445	0.53545	0.84476	0.56485	0.71439
840	0.12012	0.07472	0.27002	0.11673	0.1671	0.1844			954	0.82129	0.96372	0.52883	0.83651	0.55641	0.70772
839	0.11949	0.07491	0.27045	0.11961	0.16876	0.18176			953	0.81107	0.95122	0.51998	0.82554	0.54791	0.69977
838	0.12016	0.0751	0.27136	0.11976	0.16915	0.18226			952	0.80124	0.94345	0.51282	0.81767	0.54027	0.69112
837	0.12075	0.07527	0.27213	0.11982	0.16948	0.18262			951	0.79416	0.93834	0.50846	0.81289	0.53274	0.68212
836	0.12139	0.07552	0.27294	0.12001	0.16982	0.18306			950	0.79072	0.93329	0.50577	0.808	0.52794	0.67673
835	0.12195	0.07572	0.27379	0.12017	0.17007	0.18344			949	0.7884	0.93295	0.5053	0.80531	0.52689	0.67515
834	0.12253	0.07589	0.2746	0.12023	0.17025	0.18376			948	0.78614	0.93182	0.50578	0.80536	0.52725	0.67447
833	0.12303	0.07609	0.27521	0.12018	0.17037	0.18408			947	0.78589	0.93071	0.50629	0.80694	0.5271	0.67343
832	0.1235	0.07623	0.27576	0.12005	0.17042	0.18437			946	0.78685	0.93106	0.50734	0.80677	0.52669	0.67336
831	0.12391	0.07629	0.27625	0.11991	0.17046	0.1846			945	0.78653	0.93243	0.50846	0.8071	0.52832	0.67463
830	0.1243	0.07636	0.27669	0.11974	0.17049	0.18467
829	0.12456	0.07628	0.27703	0.11958	0.17054	0.18469
828	0.12481	0.07631	0.27738	0.1194	0.17062	0.18465
827	0.125	0.07635	0.27768	0.11919	0.17066	0.18456
826	0.12514	0.0764	0.27805	0.11902	0.17069	0.18444
825	0.12522	0.07649	0.2783	0.11885	0.1707	0.18424
824	0.12526	0.0766	0.2785	0.11866	0.17072	0.18405
823	0.12521	0.07668	0.27862	0.11844	0.17068	0.18376
822	0.12506	0.0767	0.27861	0.11821	0.17054	0.18339
821	0.12483	0.07663	0.27854	0.11798	0.17041	0.18299
820	0.12457	0.0766	0.27844	0.11771	0.17026	0.18254
819	0.12431	0.07657	0.27823	0.11744	0.17008	0.18204
818	0.12404	0.07646	0.27795	0.11711	0.16988	0.18149
817	0.12373	0.07633	0.27761	0.11676	0.16963	0.18099
816	0.12335	0.0761	0.27724	0.11637	0.16924	0.18047
815	0.12301	0.0759	0.27686	0.11598	0.16885	0.17993
814	0.12275	0.07579	0.27645	0.11572	0.16848	0.17945
813	0.12263	0.07584	0.27615	0.11558	0.16819	0.17909
812	0.12249	0.07575	0.27577	0.11536	0.16789	0.17882
811	0.12228	0.07557	0.27523	0.11501	0.16746	0.17848
810	0.12204	0.07531	0.27461	0.11459	0.16693	0.17808
809	0.12176	0.07503	0.27392	0.11416	0.16637	0.17766
808	0.12143	0.07462	0.27316	0.11368	0.16573	0.17722
807	0.12103	0.07424	0.27235	0.11317	0.16507	0.17681
806	0.12062	0.07379	0.27157	0.11271	0.16437	0.17637
805	0.12019	0.07334	0.2707	0.1122	0.16364	0.17593
804	0.11977	0.07287	0.26978	0.11168	0.16286	0.17546
803	0.11929	0.07242	0.26879	0.11114	0.16206	0.17498
802	0.11881	0.0719	0.26777	0.11061	0.16124	0.17452
801	0.11836	0.07144	0.26677	0.11006	0.16044	0.17403
800	0.11787	0.07099	0.26575	0.1095	0.15965	0.1735
799	0.11735	0.0705	0.26468	0.10891	0.15879	0.17298
798	0.11675	0.06997	0.26352	0.1083	0.15788	0.17241
797	0.11617	0.06951	0.26235	0.10774	0.15689	0.17184
796	0.11555	0.06904	0.26116	0.10716	0.1559	0.17129
795	0.1149	0.06856	0.25995	0.10655	0.15487	0.17073
794	0.11426	0.06808	0.25868	0.10597	0.15384	0.17014
793	0.1136	0.06756	0.25737	0.1054	0.1528	0.16953
792	0.11291	0.06701	0.25609	0.10481	0.15173	0.16888
791	0.11219	0.06642	0.25471	0.10419	0.15061	0.16822
790	0.11151	0.06593	0.25333	0.1036	0.14947	0.1676
789	0.11083	0.06544	0.2519	0.10298	0.14834	0.16699
788	0.11013	0.06495	0.25048	0.10237	0.14725	0.16635
787	0.10946	0.06442	0.24901	0.10175	0.14613	0.16578
786	0.10881	0.06389	0.2475	0.1011	0.14496	0.16518
785	0.10811	0.06329	0.24592	0.10046	0.14378	0.16452
784	0.10743	0.06277	0.2443	0.09982	0.14257	0.16389
783	0.10675	0.06226	0.24265	0.0992	0.14139	0.16324
782	0.10609	0.06169	0.24098	0.09854	0.14014	0.16258
781	0.10546	0.06112	0.23929	0.09787	0.1389	0.16193
780	0.10483	0.06056	0.2376	0.09718	0.13759	0.16125
779	0.10418	0.05999	0.23588	0.09645	0.13625	0.1605
778	0.1035	0.05941	0.2341	0.09569	0.13486	0.15979
777	0.10283	0.05883	0.23232	0.09499	0.13349	0.15909
776	0.10215	0.05816	0.2305	0.09422	0.13205	0.1583
775	0.1014	0.05759	0.22863	0.09344	0.13062	0.1575
774	0.10067	0.05696	0.22677	0.09269	0.12919	0.15668
773	0.09989	0.05636	0.22487	0.09195	0.12778	0.15589
772	0.0991	0.0557	0.22297	0.09118	0.12635	0.15508
771	0.09829	0.05509	0.22105	0.09041	0.12487	0.15425
770	0.09746	0.05449	0.21911	0.08967	0.1234	0.15342
769	0.09661	0.05387	0.21716	0.08892	0.12196	0.1526
768	0.09577	0.05324	0.21521	0.08815	0.12049	0.15176
767	0.09494	0.05269	0.21327	0.08745	0.11905	0.15096
766	0.09411	0.05204	0.2113	0.08673	0.11759	0.15006
765	0.09329	0.05141	0.20929	0.08602	0.11615	0.14918
764	0.09251	0.0508	0.20729	0.08534	0.11471	0.14831
763	0.09172	0.05022	0.20527	0.08464	0.11323	0.14741
762	0.09094	0.04961	0.20323	0.08394	0.11175	0.14647
761	0.09021	0.04902	0.20124	0.08327	0.11029	0.1455
760	0.08951	0.04845	0.19921	0.08258	0.1088	0.14454
759	0.08878	0.04787	0.19719	0.0819	0.10727	0.1436
758	0.08805	0.0473	0.19513	0.08124	0.10573	0.14265
757	0.08733	0.04679	0.19308	0.08058	0.1042	0.14171
756	0.08654	0.04623	0.19098	0.07986	0.10263	0.14072
755	0.08573	0.04562	0.18883	0.07908	0.101	0.13973
754	0.08487	0.04492	0.18666	0.07829	0.09932	0.1387
753	0.08408	0.04431	0.18455	0.07759	0.09772	0.13771
752	0.08335	0.04386	0.18255	0.07696	0.09621	0.13686
751	0.08267	0.04347	0.18055	0.07639	0.09477	0.13609
750	0.08201	0.0431	0.17861	0.07582	0.09338	0.13537
749	0.08133	0.04267	0.17665	0.07524	0.092	0.13465
748	0.08061	0.04222	0.17469	0.07468	0.09063	0.13393
747	0.07993	0.0418	0.17271	0.07412	0.08927	0.13327
746	0.07924	0.04136	0.17072	0.07355	0.08792	0.13256
745	0.07858	0.04095	0.1688	0.07305	0.08662	0.13189
744	0.07795	0.04056	0.16685	0.07254	0.08532	0.13121
743	0.07731	0.04013	0.16489	0.07202	0.08406	0.13049
742	0.0767	0.03964	0.16294	0.07148	0.08274	0.12972
741	0.07608	0.0392	0.161	0.07095	0.08146	0.12895
740	0.07544	0.03881	0.15907	0.07041	0.08013	0.12814
739	0.07478	0.03843	0.1571	0.06987	0.07879	0.1273
738	0.0741	0.038	0.15511	0.06932	0.07743	0.1265
737	0.07342	0.03758	0.15312	0.06878	0.07608	0.12561
736	0.07274	0.0371	0.15114	0.06819	0.0747	0.12468
735	0.07201	0.03665	0.14916	0.06762	0.07333	0.12375
734	0.0713	0.03618	0.14719	0.06704	0.07196	0.12285
733	0.07055	0.03572	0.14521	0.06644	0.07057	0.12196
732	0.06982	0.0352	0.14325	0.06583	0.0692	0.12105
731	0.06907	0.03468	0.14127	0.06518	0.06783	0.12013
730	0.06828	0.03413	0.13929	0.06453	0.0665	0.11922
729	0.06749	0.03354	0.1373	0.06387	0.06518	0.11832
728	0.06676	0.03299	0.13532	0.06324	0.06389	0.11743
727	0.06606	0.03245	0.13336	0.06262	0.06263	0.11654
726	0.06538	0.03186	0.1314	0.06198	0.0614	0.11564
725	0.06472	0.0313	0.12948	0.06136	0.06019	0.11476
724	0.06407	0.03073	0.12753	0.06072	0.05898	0.11384
723	0.06343	0.03024	0.12559	0.0601	0.05776	0.11289
722	0.06281	0.02975	0.12369	0.05951	0.0566	0.11194
721	0.06221	0.02929	0.12182	0.05893	0.05545	0.11101
720	0.06159	0.02886	0.11994	0.05837	0.05429	0.11009
719	0.06094	0.02841	0.1181	0.05781	0.05313	0.10915
718	0.0603	0.02797	0.11624	0.05727	0.05196	0.10816
717	0.05965	0.02759	0.11441	0.05674	0.05078	0.10716
716	0.05899	0.0272	0.1126	0.05621	0.04962	0.10618
715	0.05838	0.02684	0.11085	0.05574	0.04851	0.10522
714	0.05784	0.02655	0.10919	0.05537	0.04749	0.10434
713	0.05738	0.02638	0.10761	0.05507	0.04658	0.10357
712	0.05691	0.02622	0.10603	0.05474	0.04567	0.10286
711	0.05643	0.02598	0.10444	0.05437	0.04477	0.10213
710	0.05593	0.02567	0.10281	0.05395	0.04385	0.10139
709	0.05544	0.02532	0.10119	0.05351	0.04294	0.10065
708	0.05498	0.02497	0.09955	0.05307	0.04204	0.09995
707	0.05455	0.02464	0.09796	0.05263	0.04121	0.09929
706	0.05411	0.02427	0.09638	0.05217	0.04037	0.09861
705	0.05371	0.02394	0.09487	0.05175	0.03956	0.09798
704	0.05334	0.02361	0.09336	0.05131	0.03877	0.09735
703	0.05298	0.02332	0.09189	0.05091	0.03799	0.09673
702	0.05259	0.023	0.09046	0.05049	0.03719	0.09611
701	0.05221	0.02275	0.08907	0.05012	0.03639	0.0955
700	0.05182	0.02253	0.0877	0.04976	0.03558	0.09489
699	0.05143	0.0223	0.08634	0.04943	0.03479	0.09428
698	0.05104	0.02207	0.08505	0.04912	0.03401	0.09363
697	0.05065	0.02186	0.08379	0.04883	0.03327	0.09297
696	0.05027	0.02164	0.08254	0.04856	0.03253	0.09231
695	0.04989	0.02147	0.08131	0.04829	0.03184	0.0917
694	0.04951	0.02132	0.08011	0.048	0.03116	0.09112
693	0.04912	0.02113	0.07895	0.04772	0.03052	0.09055
692	0.04878	0.0209	0.07779	0.04744	0.0299	0.08998
691	0.04844	0.02068	0.07667	0.04714	0.0293	0.08945
690	0.04812	0.02045	0.07553	0.04683	0.02871	0.08895
689	0.04785	0.02023	0.07442	0.04651	0.02815	0.08846
688	0.04765	0.02007	0.07337	0.0462	0.02762	0.08802
687	0.04746	0.01989	0.07235	0.04588	0.02712	0.08762
686	0.04727	0.01968	0.07135	0.04555	0.02662	0.08723
685	0.04709	0.01948	0.07036	0.04524	0.02613	0.08685
684	0.0469	0.0193	0.06939	0.04495	0.02565	0.08644
683	0.04672	0.01915	0.06845	0.04469	0.02517	0.08602
682	0.04654	0.01901	0.06754	0.04442	0.0247	0.08562
681	0.04636	0.01888	0.06666	0.04416	0.02423	0.08523
680	0.04618	0.01876	0.06579	0.04396	0.02378	0.08484
679	0.046	0.01866	0.06495	0.04376	0.02334	0.08444
678	0.04582	0.01854	0.06413	0.04357	0.0229	0.08404
677	0.04562	0.01845	0.06331	0.04337	0.02248	0.08367
676	0.04541	0.01835	0.06249	0.04316	0.02208	0.0833
675	0.0452	0.01824	0.06168	0.04296	0.02171	0.08294
674	0.04501	0.01812	0.06087	0.04272	0.02135	0.08263
673	0.04484	0.01799	0.06008	0.04247	0.02101	0.08234
672	0.04469	0.01785	0.05929	0.04221	0.02067	0.08206
671	0.04453	0.01771	0.0585	0.04193	0.02036	0.08179
670	0.04437	0.01755	0.0577	0.04163	0.02004	0.08153
669	0.04424	0.01738	0.05695	0.04137	0.01974	0.0813
668	0.04413	0.01722	0.05621	0.04111	0.01946	0.0811
667	0.04402	0.01708	0.0555	0.04085	0.01917	0.08087
666	0.04392	0.01693	0.05481	0.04057	0.01887	0.08062
665	0.04384	0.0168	0.05415	0.04032	0.01857	0.08038
664	0.04374	0.01666	0.0535	0.04007	0.01824	0.08012
663	0.04362	0.01653	0.05285	0.03985	0.01791	0.07983
662	0.04351	0.0164	0.05221	0.03964	0.01756	0.07952
661	0.04342	0.0163	0.05159	0.03943	0.01723	0.07923
660	0.04333	0.01619	0.05096	0.03922	0.01692	0.07897
659	0.04321	0.01607	0.05034	0.03903	0.0166	0.07868
658	0.04308	0.01596	0.04976	0.03883	0.0163	0.07839
657	0.04297	0.01586	0.04916	0.03864	0.01604	0.07816
656	0.04286	0.01578	0.04859	0.03843	0.0158	0.07796
655	0.04275	0.0157	0.04802	0.03821	0.01558	0.07777
654	0.04261	0.01558	0.04747	0.03797	0.01537	0.0776
653	0.0425	0.01544	0.04691	0.03772	0.01515	0.07742
652	0.04242	0.0153	0.04636	0.03748	0.01493	0.07725
651	0.04235	0.01518	0.04584	0.03724	0.01471	0.07708
650	0.04228	0.01505	0.04532	0.037	0.01447	0.07692
649	0.04222	0.01493	0.04481	0.03674	0.01422	0.07677
648	0.04217	0.01483	0.04432	0.0365	0.01397	0.07661
647	0.04213	0.01472	0.04384	0.03627	0.01371	0.07644
646	0.04208	0.01461	0.04337	0.03605	0.01344	0.07626
645	0.04203	0.01452	0.04291	0.03585	0.01319	0.07609
644	0.04198	0.01448	0.04247	0.03566	0.01297	0.07593
643	0.04193	0.01443	0.04204	0.03548	0.01277	0.07577
642	0.04187	0.01436	0.04161	0.03529	0.01259	0.07562
641	0.04179	0.01427	0.0412	0.0351	0.01244	0.07548
640	0.04172	0.01418	0.04079	0.03494	0.01231	0.07534
639	0.04166	0.0141	0.04039	0.03476	0.01219	0.07518
638	0.04158	0.01402	0.03999	0.03455	0.01206	0.07501
637	0.0415	0.01394	0.03957	0.03433	0.01194	0.07485
636	0.04145	0.01385	0.03916	0.03409	0.0118	0.07469
635	0.04142	0.01375	0.03876	0.03383	0.01165	0.07455
634	0.04139	0.01363	0.03838	0.03358	0.01149	0.0744
633	0.04136	0.01351	0.03799	0.03335	0.01133	0.07425
632	0.04134	0.01343	0.03762	0.03313	0.01117	0.0741
631	0.04131	0.01335	0.03726	0.03292	0.01102	0.07395
630	0.04131	0.01329	0.03692	0.03274	0.01089	0.07383
629	0.0413	0.01323	0.03658	0.03258	0.01076	0.0737
628	0.04128	0.01318	0.03624	0.03241	0.01064	0.07356
627	0.04124	0.01313	0.03593	0.03224	0.01054	0.07342
626	0.04119	0.01309	0.03561	0.03206	0.01045	0.07329
625	0.04115	0.01302	0.03527	0.03186	0.01034	0.07313
624	0.0411	0.01294	0.03493	0.03166	0.01023	0.07296
623	0.04106	0.01285	0.03459	0.03143	0.0101	0.0728
622	0.04105	0.01279	0.03426	0.0312	0.00996	0.07266
621	0.04105	0.01272	0.03394	0.03098	0.00983	0.07256
620	0.04103	0.01266	0.03364	0.03077	0.0097	0.07247
619	0.04102	0.01261	0.03334	0.03057	0.00959	0.07239
618	0.04101	0.01256	0.03307	0.03039	0.00951	0.07234
617	0.04101	0.01254	0.03279	0.03022	0.00945	0.07232
616	0.04099	0.01254	0.03253	0.03007	0.0094	0.07229
615	0.04098	0.01252	0.03227	0.02993	0.00935	0.07225
614	0.04096	0.01249	0.03202	0.0298	0.00931	0.07221
613	0.04094	0.01245	0.03176	0.02965	0.00926	0.07212
612	0.04096	0.01242	0.03151	0.02949	0.00919	0.07201
611	0.04097	0.01239	0.03125	0.02931	0.0091	0.07188
610	0.04099	0.01237	0.03098	0.02912	0.009	0.07176
609	0.041	0.01238	0.03073	0.02894	0.00889	0.07165
608	0.04101	0.01238	0.03048	0.02877	0.00879	0.07156
607	0.04102	0.01237	0.03024	0.02861	0.00869	0.07149
606	0.04103	0.01237	0.03001	0.02848	0.00862	0.07142
605	0.04103	0.0124	0.02981	0.02836	0.00859	0.07138
604	0.04102	0.01243	0.02961	0.02826	0.00858	0.07134
603	0.04101	0.01244	0.02941	0.02816	0.0086	0.0713
602	0.041	0.01246	0.02924	0.02807	0.00861	0.07125
601	0.04099	0.01247	0.02907	0.028	0.00863	0.07118
600	0.04099	0.01251	0.0289	0.02792	0.00863	0.07109
599	0.04099	0.01255	0.02872	0.0278	0.0086	0.07096
598	0.04101	0.01257	0.02854	0.02769	0.00855	0.07083
597	0.04104	0.01259	0.02837	0.02758	0.00849	0.07071
596	0.04109	0.01266	0.02823	0.02749	0.00841	0.07063
595	0.04113	0.01273	0.02809	0.0274	0.00835	0.07053
594	0.04118	0.01284	0.02797	0.02737	0.00832	0.0705
593	0.04124	0.01296	0.02787	0.02737	0.00831	0.0705
592	0.0413	0.01311	0.0278	0.02741	0.00835	0.07051
591	0.04136	0.01325	0.02774	0.02747	0.00842	0.07055
590	0.04144	0.0134	0.0277	0.02754	0.00853	0.07058
589	0.04149	0.01356	0.02765	0.02761	0.00864	0.07056
588	0.04156	0.01371	0.02762	0.02765	0.00876	0.07052
587	0.04165	0.01385	0.02758	0.02769	0.00886	0.07045
586	0.04177	0.01403	0.02755	0.02772	0.00894	0.07035
585	0.04192	0.01421	0.02755	0.02776	0.00901	0.07024
584	0.04207	0.01439	0.02755	0.02781	0.00908	0.07019
583	0.04223	0.0146	0.02755	0.02786	0.00912	0.07018
582	0.0424	0.01482	0.02755	0.02793	0.00919	0.07021
581	0.04257	0.01505	0.02759	0.02801	0.00924	0.07015
580	0.04271	0.01528	0.0276	0.02809	0.00931	0.07007
579	0.04284	0.01553	0.02761	0.02819	0.00941	0.06999
578	0.04296	0.01577	0.0276	0.02828	0.00953	0.06991
577	0.04306	0.01602	0.02758	0.02835	0.00966	0.06982
576	0.04314	0.01622	0.02753	0.02838	0.00976	0.06972
575	0.04321	0.01636	0.02743	0.02836	0.00985	0.0696
574	0.04323	0.01645	0.0273	0.02828	0.00993	0.06945
573	0.04327	0.0165	0.02715	0.02816	0.00998	0.0693
572	0.04329	0.01659	0.02697	0.02802	0.01	0.0692
571	0.04331	0.01668	0.02677	0.02789	0.00999	0.06916
570	0.04328	0.01674	0.02653	0.02774	0.00998	0.06909
569	0.04322	0.01673	0.02627	0.02758	0.00994	0.06901
568	0.04311	0.01671	0.02597	0.02739	0.00989	0.06893
567	0.04299	0.0167	0.02567	0.02721	0.00984	0.06885
566	0.04285	0.01669	0.02536	0.02702	0.00979	0.06871
565	0.04267	0.01666	0.02504	0.02681	0.00977	0.06857
564	0.04247	0.01661	0.0247	0.02659	0.00974	0.06839
563	0.04226	0.01652	0.02433	0.02633	0.00968	0.0682
562	0.04204	0.01644	0.02395	0.02606	0.00963	0.06798
561	0.0418	0.01636	0.02355	0.02576	0.00958	0.06777
560	0.04158	0.01625	0.02313	0.02543	0.00949	0.06756
559	0.04137	0.01614	0.02268	0.02508	0.00936	0.06737
558	0.04116	0.01602	0.02225	0.02474	0.00923	0.06721
557	0.04094	0.01595	0.02188	0.02446	0.00911	0.06706
556	0.0408	0.01595	0.02158	0.02429	0.00905	0.06692
555	0.04069	0.01602	0.02137	0.02422	0.00907	0.06681
554	0.04062	0.01614	0.0212	0.02423	0.00914	0.06678
553	0.04055	0.01627	0.02108	0.02424	0.00923	0.06672
552	0.04049	0.0164	0.02098	0.02428	0.00935	0.06667
551	0.04047	0.01654	0.02088	0.02431	0.00946	0.06663
550	0.04044	0.01671	0.02079	0.02434	0.00957	0.06657
549	0.04046	0.01691	0.02071	0.02437	0.00964	0.06649
548	0.04049	0.01713	0.02067	0.02442	0.00972	0.06644
547	0.04057	0.01737	0.02063	0.0245	0.00978	0.06642
546	0.04066	0.01762	0.02061	0.0246	0.00985	0.06642
545	0.04074	0.01783	0.02059	0.02468	0.0099	0.06641
544	0.04083	0.01803	0.02057	0.02476	0.00995	0.06643
543	0.04093	0.01834	0.02054	0.02484	0.01002	0.06646
542	0.04105	0.01859	0.02051	0.02493	0.01009	0.06649
541	0.04116	0.01882	0.02045	0.02497	0.01013	0.06649
540	0.04128	0.01902	0.02034	0.02495	0.01018	0.06658
539	0.04143	0.0192	0.02021	0.02492	0.01022	0.06672
538	0.04157	0.01932	0.02004	0.02482	0.01024	0.06691
537	0.04173	0.01939	0.01987	0.02468	0.01023	0.06714
536	0.04189	0.0194	0.01963	0.02451	0.01021	0.06744
535	0.04209	0.01936	0.01936	0.02429	0.01019	0.0678
534	0.04226	0.01925	0.01902	0.02401	0.01014	0.06821
533	0.04248	0.01911	0.01862	0.02367	0.01006	0.06873
532	0.04266	0.01891	0.01813	0.02322	0.00991	0.06926
531	0.04288	0.0186	0.01758	0.02272	0.00973	0.06983
530	0.0431	0.01817	0.01694	0.02209	0.00949	0.07041
529	0.04337	0.01769	0.01625	0.02139	0.00919	0.07111
528	0.04366	0.0171	0.0155	0.02059	0.00887	0.0719
527	0.044	0.01644	0.01468	0.01972	0.0085	0.07274
526	0.04436	0.01568	0.01379	0.01873	0.00809	0.07366
525	0.0448	0.01487	0.01285	0.01767	0.00769	0.07469
524	0.0453	0.01393	0.01186	0.01655	0.00723	0.07584
523	0.04587	0.01297	0.01082	0.01536	0.00672	0.07708
522	0.04651	0.012	0.00979	0.01411	0.0062	0.07842
521	0.04722	0.01097	0.00878	0.01284	0.00564	0.07983
520	0.04801	0.00995	0.00779	0.01157	0.00506	0.08133
519	0.04889	0.00896	0.00689	0.01036	0.00452	0.08288
518	0.04986	0.00801	0.00609	0.00922	0.00404	0.08448
517	0.05088	0.00713	0.0054	0.00818	0.00362	0.08614
516	0.05199	0.00635	0.0048	0.00723	0.00326	0.08784
515	0.05314	0.00562	0.00427	0.00633	0.00294	0.08957
514	0.0543	0.00496	0.00382	0.00547	0.00263	0.09127
513	0.05549	0.00436	0.00348	0.00466	0.00235	0.09297
512	0.05671	0.00386	0.00322	0.00397	0.00211	0.09465
511	0.05793	0.00348	0.00307	0.00336	0.0019	0.09629
510	0.05914	0.0032	0.00302	0.00288	0.00175	0.09786
509	0.06036	0.00303	0.00311	0.00254	0.00167	0.09937
508	0.06153	0.00301	0.00332	0.00233	0.00167	0.10085
507	0.06271	0.00312	0.00364	0.00226	0.00173	0.10228
506	0.06382	0.00334	0.00407	0.00229	0.00186	0.1036
505	0.06492	0.00368	0.0046	0.00245	0.00206	0.10485
504	0.06596	0.00417	0.00523	0.00272	0.00234	0.10604
503	0.06698	0.00482	0.00595	0.00308	0.00269	0.10715
502	0.06795	0.0055	0.00674	0.00355	0.00307	0.10819
501	0.06884	0.00633	0.00762	0.00414	0.00354	0.10919
500	0.06965	0.00726	0.00857	0.00487	0.00406	0.11012
499	0.07032	0.00833	0.0096	0.00573	0.00467	0.11096
498	0.07088	0.00949	0.01069	0.00673	0.00539	0.11168
497	0.07133	0.01071	0.01184	0.00785	0.00617	0.11224
496	0.07167	0.01205	0.01299	0.00904	0.00699	0.11266
495	0.07194	0.01342	0.01414	0.01026	0.00783	0.11291
494	0.07206	0.01483	0.01524	0.01149	0.00866	0.11304
493	0.07212	0.01628	0.01634	0.01271	0.00947	0.1131
492	0.07211	0.0177	0.0174	0.01393	0.01025	0.11302
491	0.07206	0.01913	0.01843	0.01517	0.01102	0.11286
490	0.07194	0.02056	0.01941	0.01638	0.01176	0.11266
489	0.07178	0.02195	0.02033	0.01757	0.01249	0.11243
488	0.07159	0.02327	0.02116	0.0187	0.01319	0.11216
487	0.07137	0.02454	0.02191	0.01975	0.01382	0.11186
486	0.07115	0.02575	0.0226	0.02071	0.01443	0.11161
485	0.07097	0.02696	0.02325	0.02161	0.01501	0.11135
484	0.0708	0.02808	0.02384	0.02246	0.01551	0.11111
483	0.07067	0.02921	0.02441	0.02328	0.01598	0.11089
482	0.07058	0.0303	0.02496	0.02405	0.01644	0.11073
481	0.07056	0.03132	0.02548	0.02481	0.01688	0.11061
480	0.07063	0.03236	0.02598	0.02553	0.01732	0.11057
479	0.07079	0.03338	0.02651	0.02622	0.01775	0.11062
478	0.07101	0.0344	0.02702	0.02687	0.01815	0.11074
477	0.07132	0.03542	0.02754	0.0275	0.01853	0.11094
476	0.07174	0.03648	0.02807	0.02813	0.01891	0.11121
475	0.07225	0.03749	0.02866	0.02877	0.01927	0.11157
474	0.07284	0.03854	0.02929	0.02937	0.01966	0.11207
473	0.07355	0.03958	0.02991	0.02997	0.02004	0.11269
472	0.07432	0.04065	0.03056	0.03057	0.02044	0.11341
471	0.07522	0.04176	0.03126	0.03119	0.02086	0.11425
470	0.07622	0.04288	0.03197	0.03181	0.02129	0.11516
469	0.07733	0.04405	0.03275	0.03245	0.02174	0.11618
468	0.07851	0.04526	0.03358	0.03312	0.02222	0.11731
467	0.0798	0.04655	0.03446	0.03382	0.02272	0.11853
466	0.08117	0.04788	0.03538	0.03453	0.02325	0.11985
465	0.08263	0.04929	0.03637	0.03528	0.02381	0.12127
464	0.08415	0.05077	0.03739	0.03608	0.02441	0.12276
463	0.08569	0.05232	0.03847	0.03695	0.02507	0.12435
462	0.08725	0.05394	0.03961	0.0379	0.02581	0.12603
461	0.0888	0.05567	0.04079	0.03893	0.02659	0.12775
460	0.09035	0.0575	0.04202	0.03999	0.02743	0.12944
459	0.0919	0.05945	0.04331	0.04111	0.02831	0.13108
458	0.09346	0.06142	0.04462	0.0423	0.02922	0.13265
457	0.09502	0.06344	0.04594	0.0435	0.03014	0.13417
456	0.0966	0.06557	0.04728	0.04471	0.03106	0.13568
455	0.09817	0.06774	0.04863	0.04596	0.032	0.13717
454	0.09971	0.06998	0.04998	0.04721	0.03292	0.13868
453	0.10128	0.07228	0.05134	0.04848	0.03383	0.14021
452	0.10285	0.07461	0.05272	0.04979	0.03476	0.14167
451	0.10441	0.077	0.0541	0.05113	0.03572	0.14315
450	0.10602	0.0795	0.05552	0.05251	0.03671	0.14468
449	0.10771	0.08212	0.05703	0.05396	0.03778	0.14626
448	0.10946	0.08489	0.05863	0.05549	0.03891	0.14792
447	0.1113	0.08783	0.06035	0.05711	0.04013	0.14966
446	0.11331	0.091	0.06219	0.05889	0.04146	0.15151
445	0.11547	0.09437	0.06421	0.06085	0.0429	0.15345
444	0.11778	0.09796	0.0664	0.06297	0.04447	0.15555
443	0.12023	0.10181	0.06874	0.06521	0.04617	0.1578
442	0.12281	0.10584	0.07118	0.06753	0.04798	0.1602
441	0.12553	0.10998	0.07369	0.06994	0.04984	0.16274
440	0.12832	0.11427	0.07628	0.0724	0.05175	0.1654
439	0.13116	0.11858	0.07888	0.07488	0.05368	0.16813
438	0.13406	0.12295	0.08146	0.07736	0.05562	0.1709
437	0.13701	0.12738	0.08404	0.07984	0.05755	0.17372
436	0.14	0.13185	0.0866	0.08229	0.05947	0.17658
435	0.14302	0.13631	0.08911	0.08471	0.0614	0.17949
434	0.14605	0.1408	0.09156	0.08706	0.06331	0.18243
433	0.14911	0.1453	0.09395	0.08938	0.06518	0.1854
432	0.1522	0.14982	0.0963	0.09168	0.06705	0.18841
431	0.15533	0.15434	0.0986	0.09392	0.06889	0.19145
430	0.15846	0.15882	0.10084	0.09609	0.0707	0.19453
429	0.16158	0.16333	0.10302	0.09821	0.0725	0.19767
428	0.16469	0.16785	0.10513	0.10028	0.07425	0.20084
427	0.16786	0.17234	0.10716	0.10228	0.07594	0.20406
426	0.17104	0.17683	0.10912	0.10421	0.0776	0.20733
425	0.17424	0.18133	0.11101	0.10608	0.07925	0.21062
424	0.17743	0.18582	0.11283	0.10789	0.08089	0.21399
423	0.18061	0.19032	0.11458	0.10963	0.08251	0.21741
422	0.18384	0.19486	0.11623	0.11129	0.0841	0.22086
421	0.18708	0.19937	0.11781	0.11287	0.08562	0.22433
420	0.19032	0.20387	0.11933	0.11439	0.08713	0.22787
419	0.19359	0.20839	0.12078	0.11588	0.08864	0.23148
418	0.1969	0.21298	0.12218	0.11733	0.09015	0.23513
417	0.20027	0.21763	0.12355	0.11874	0.09165	0.23883
416	0.20368	0.22237	0.12489	0.12015	0.09315	0.24266
415	0.20717	0.22719	0.12623	0.12156	0.09466	0.24662
414	0.21079	0.23215	0.1276	0.12299	0.09622	0.25073
413	0.21454	0.2373	0.12904	0.12447	0.09786	0.25499
412	0.21844	0.24267	0.13057	0.12607	0.0996	0.25942
411	0.2225	0.24826	0.1322	0.12776	0.10145	0.26403
410	0.22673	0.25409	0.13401	0.12957	0.10344	0.26884
409	0.23113	0.26018	0.13601	0.13153	0.10558	0.27388
408	0.23575	0.26655	0.13816	0.13365	0.10788	0.27918
407	0.24062	0.27327	0.14048	0.13595	0.11033	0.28473
406	0.24572	0.28025	0.14297	0.1384	0.11296	0.29055
405	0.251	0.28748	0.14562	0.141	0.11573	0.29664
404	0.25643	0.29498	0.14839	0.14369	0.1186	0.30296
403	0.262	0.30268	0.15123	0.14646	0.12156	0.30946
402	0.26772	0.31053	0.15411	0.1493	0.12459	0.31613
401	0.27355	0.3185	0.15705	0.15223	0.12767	0.32297
400	0.27945	0.32663	0.16003	0.15518	0.13084	0.33
399	0.28546	0.33495	0.16303	0.15816	0.13405	0.3372
398	0.29138	0.34351	0.16611	0.16135	0.13729	0.34401
397	0.29737	0.35239	0.16933	0.1647	0.14058	0.35077
396	0.30358	0.36147	0.17255	0.16805	0.14395	0.35811
395	0.30992	0.37061	0.17579	0.17136	0.1474	0.3659
394	0.31643	0.37975	0.1791	0.17467	0.15099	0.3741
393	0.32315	0.38903	0.18252	0.17803	0.15474	0.38274
392	0.33006	0.39846	0.18604	0.18147	0.15859	0.39181
391	0.33719	0.40799	0.1897	0.18499	0.16256	0.4013
390	0.34452	0.41772	0.19351	0.18858	0.16664	0.41121
389	0.35203	0.4276	0.19743	0.19221	0.17084	0.42151
388	0.35979	0.43754	0.2015	0.19594	0.1752	0.4322
387	0.3678	0.44781	0.20579	0.19977	0.17973	0.44322
386	0.37601	0.45842	0.21023	0.20372	0.18442	0.45463
385	0.38448	0.46937	0.21482	0.20778	0.18926	0.46649
384	0.39319	0.48058	0.21954	0.21195	0.19421	0.47869
383	0.40211	0.49204	0.22437	0.21619	0.19927	0.4912
382	0.41121	0.50365	0.22928	0.22051	0.20445	0.50401
381	0.42042	0.51538	0.23429	0.22495	0.20972	0.51711
380	0.42982	0.52754	0.23941	0.22947	0.21507	0.5305
379	0.4395	0.54011	0.24462	0.23413	0.22058	0.54433
378	0.44937	0.55302	0.24995	0.23896	0.22625	0.5585
377	0.45948	0.5662	0.25551	0.244	0.23206	0.57297
376	0.46982	0.57965	0.26125	0.2492	0.23802	0.58783
375	0.4804	0.59331	0.2671	0.25452	0.24417	0.603
374	0.4911	0.60726	0.27305	0.25996	0.25049	0.61849
373	0.50196	0.62165	0.27912	0.26553	0.25696	0.63439
372	0.51295	0.63617	0.28522	0.27116	0.2635	0.65054
371	0.52406	0.65093	0.29135	0.27687	0.27013	0.66704
370	0.5353	0.6657	0.29752	0.28263	0.27686	0.68384
369	0.54658	0.6808	0.30375	0.28845	0.28367	0.70084
368	0.55797	0.69616	0.30998	0.29437	0.29057	0.71807
367	0.56945	0.71183	0.31625	0.30037	0.29757	0.73576
366	0.58107	0.72777	0.32253	0.3064	0.30471	0.75371
365	0.59268	0.7441	0.32884	0.31253	0.31189	0.77195
364	0.60441	0.76056	0.33518	0.31872	0.31914	0.79046
363	0.6163	0.77692	0.3415	0.32494	0.32651	0.80916
362	0.62824	0.79353	0.34784	0.33129	0.334	0.82816
361	0.64031	0.81049	0.35426	0.33776	0.34162	0.84755
360	0.65228	0.8278	0.36069	0.34427	0.34932	0.86717
359	0.66437	0.84565	0.36722	0.35095	0.35716	0.88681
358	0.67646	0.86332	0.37382	0.35772	0.36511	0.90658
357	0.68884	0.8809	0.38042	0.36443	0.37321	0.92743
356	0.70142	0.89846	0.38709	0.37108	0.38149	0.94897
355	0.71424	0.91674	0.39398	0.37792	0.39001	0.97089
354	0.72729	0.93514	0.40108	0.38496	0.39873	0.99312
353	0.74063	0.95464	0.40841	0.39214	0.4076	1.01578
352	0.75416	0.97364	0.41594	0.39947	0.41659	1.03867
351	0.76772	0.99204	0.42367	0.4069	0.4258	1.06138
350	0.78156	1.01103	0.43168	0.41449	0.43516	1.08474
349	0.79583	1.0325	0.43981	0.42231	0.44471	1.10848
348	0.81018	1.05268	0.44838	0.43055	0.4545	1.13181
347	0.82477	1.07461	0.45727	0.43906	0.46452	1.15573
346	0.83965	1.09131	0.46644	0.44775	0.4746	1.18008
345	0.85453	1.09046	0.47598	0.45682	0.48486	1.20486
344	0.86956	0.91209	0.48586	0.46612	0.49537	1.22969
343	0.88521	0.79573	0.49642	0.4762	0.50638	1.25558
342	0.90111	0.73793	0.50707	0.48661	0.51774	1.28034
341	0.91574	0.73534	0.51841	0.49757	0.52936	1.30641
340	0.93165	0.78456	0.52993	0.50839	0.54097	1.32797
339	0.94799	0.88192	0.54062	0.51884	0.55296	1.34779
338	0.96761	1.02393	0.5514	0.53039	0.56575	1.37516
337	0.99161	1.2072	0.5655	0.54618	0.58004	1.40915
336	1.00189	1.42827	0.55875	0.55803	0.59462	1.43936
335	0.83408	1.6838	0.39709	0.58273	0.61135	1.47178
334	0.7303	1.97046	0.30274	0.41644	0.60928	1.32625
333	0.68693	2.28477	0.27177	0.31706	0.44328	1.24047
332	0.70027	2.62317	0.30022	0.28068	0.34466	1.21086
331	0.76663	2.98252	0.38425	0.30349	0.30955	1.23404
330	0.88237	3.35937	0.51999	0.38155	0.33404	1.30645
329	1.04386	3.75068	0.70352	0.51108	0.60113	1.42469
328	1.24757	4.15291	0.93095	0.68822	0.68402	1.58547
327	1.48986	4.56285	1.19843	0.90912	0.81743	1.78536
326	1.76711	4.97711	1.50209	1.16992	0.99747	2.0207
325	2.07567	5.39244	1.83812	1.46687	1.22024	2.28825
324	2.41209	5.80543	2.20265	1.79611	1.48195	2.58457
323	2.77268	6.21315	2.59188	2.15387	1.77877	2.9063
322	3.15386	6.61273	3.00203	2.53641	2.10689	3.25014
321	3.55215	7.00076	3.42934	2.93992	2.46246	3.61272
320	3.96393	7.37402	3.86998	3.3606	3.01923	3.99057
319	4.26014	7.6266	4.18493	3.66894	3.29403	4.26974
318	4.56643	7.86316	4.50961	3.99026	3.58076	4.56054
317	4.8828	8.08371	4.84402	4.32457	3.87943	4.86297
316	5.20925	8.28824	5.18817	4.67187	4.19003	5.17704
315	5.54579	8.47675	5.54204	5.03215	4.51257	5.50274
314	5.89242	8.64925	5.90565	5.40542	4.84705	5.84006
313	6.24913	8.80573	6.279	5.79168	5.19347	6.18902
312	6.61592	8.94619	6.66207	6.19093	5.55182	6.54962
311	6.9928	9.07064	7.05488	6.60316	5.92211	6.92184
310	7.37976	9.17908	7.45741	7.02838	6.30434	7.3057
309	7.7768	9.27149	7.86968	7.46658	6.69851	7.70119
308	8.18393	9.3479	8.29169	7.91778	7.10461	8.10831
307	8.60114	9.40828	8.72342	8.38196	7.52265	8.52706
306	9.02844	9.45265	9.16489	8.85913	7.95262	8.95744
305	9.46582	9.481	9.61609	9.34928	8.39454	9.39946
304	9.91328	9.49334	10.077	9.85242	8.84839	9.85311
303	10.3708	9.48966	10.5477	10.3686	9.31417	10.3184
302	10.8385	9.46997	11.0281	10.8977	9.7919	10.7953
301	11.3162	9.43426	11.5182	11.4398	10.2816	11.2838
300	11.804	9.38253	12.0181	11.9949	10.7832	11.784

## Sheet: Figure2b
The E⊥c-polarization spectrum(Fig.2b)
wavelegth	57	58	59	60	62	63
850	0.78871	0.87426	1.32506	1.17702	0.7965	0.60938
849	0.79534	0.88499	1.33935	1.1898	0.80382	0.61516
848	0.8033	0.89467	1.3534	1.20349	0.81263	0.6205
847	0.81355	0.90244	1.36332	1.21359	0.81939	0.62616
846	0.82178	0.90929	1.37608	1.2258	0.82565	0.63293
845	0.82887	0.91801	1.38729	1.23559	0.83431	0.63921
844	0.83449	0.92459	1.39695	1.24535	0.8409	0.64401
843	0.842	0.93227	1.40695	1.257	0.84647	0.64944
842	0.84998	0.94087	1.42123	1.26834	0.85359	0.6546
841	0.85725	0.9486	1.42955	1.27788	0.85947	0.65942
840	0.86322	0.95519	1.44095	1.28549	0.86574	0.66347
839	0.87179	0.96316	1.45367	1.29645	0.8727	0.66865
838	0.8784	0.97177	1.46641	1.30269	0.87912	0.67271
837	0.88466	0.97681	1.47422	1.31309	0.8839	0.67787
836	0.8903	0.98294	1.48335	1.32142	0.89132	0.68174
835	0.89741	0.98932	1.49288	1.33343	0.89746	0.68673
834	0.90234	0.99613	1.50109	1.34113	0.90198	0.69183
833	0.90894	1.00256	1.51637	1.34933	0.90759	0.69349
832	0.9114	1.00664	1.52152	1.35546	0.9116	0.69526
831	0.91737	1.01358	1.52342	1.36255	0.91531	0.69823
830	0.92171	1.01651	1.53188	1.36666	0.9202	0.70062
829	0.92806	1.02275	1.53777	1.37315	0.92447	0.70285
828	0.9299	1.02709	1.54429	1.37884	0.92758	0.70413
827	0.93364	1.02973	1.54876	1.38549	0.93096	0.70628
826	0.93806	1.03369	1.55304	1.39007	0.93363	0.70759
825	0.94036	1.04334	1.55875	1.39432	0.93659	0.708
824	0.94318	1.03959	1.56457	1.39829	0.93838	0.71019
823	0.94556	1.04277	1.57005	1.39955	0.94081	0.71195
822	0.94893	1.04599	1.57044	1.40162	0.94215	0.71264
821	0.94958	1.04657	1.57402	1.40762	0.94494	0.71263
820	0.95161	1.04616	1.57609	1.40787	0.94554	0.71316
819	0.95221	1.04823	1.57746	1.40959	0.94548	0.71278
818	0.95402	1.04912	1.57726	1.41154	0.94684	0.71357
817	0.95621	1.05073	1.57831	1.41274	0.94754	0.71438
816	0.9552	1.05144	1.58017	1.41145	0.94761	0.71323
815	0.95489	1.04982	1.58065	1.41382	0.94794	0.71443
814	0.95447	1.05085	1.58145	1.41255	0.94685	0.715
813	0.95513	1.05025	1.5797	1.41034	0.94711	0.71426
812	0.95334	1.05014	1.57961	1.41089	0.94599	0.71461
811	0.95355	1.04988	1.57987	1.41128	0.94647	0.71521
810	0.95317	1.04741	1.57557	1.41306	0.94571	0.71382
809	0.95098	1.04605	1.57639	1.40968	0.94418	0.71394
808	0.95099	1.04583	1.5735	1.41006	0.94408	0.71344
807	0.94928	1.04269	1.56767	1.40742	0.94217	0.71231
806	0.94715	1.04322	1.56622	1.40049	0.93914	0.71079
805	0.94484	1.03845	1.5629	1.39837	0.9366	0.7094
804	0.94213	1.03586	1.55785	1.39609	0.93523	0.70812
803	0.93843	1.03367	1.55444	1.39173	0.93241	0.70753
802	0.93666	1.0307	1.5478	1.38614	0.93001	0.70578
801	0.93417	1.02798	1.54369	1.3825	0.92705	0.70418
800	0.93034	1.02256	1.53937	1.37808	0.92282	0.70151
799	0.92638	1.01716	1.53239	1.37149	0.91886	0.69889
798	0.92336	1.01271	1.5275	1.36537	0.91577	0.69697
797	0.91981	1.01008	1.51983	1.3593	0.91168	0.69496
796	0.91536	1.00592	1.51229	1.35286	0.9082	0.69161
795	0.91076	1.00154	1.50391	1.3462	0.90343	0.6892
794	0.90611	0.99455	1.49836	1.3403	0.89858	0.68607
793	0.9016	0.98862	1.49007	1.33372	0.89443	0.68275
792	0.89585	0.98251	1.48192	1.32378	0.88982	0.67822
791	0.89181	0.97707	1.47254	1.31868	0.88496	0.67515
790	0.8874	0.97232	1.4623	1.31032	0.88012	0.67267
789	0.88092	0.96496	1.45558	1.30049	0.87553	0.66944
788	0.87722	0.96003	1.44688	1.29468	0.87009	0.66621
787	0.86968	0.95216	1.43704	1.28386	0.86432	0.66135
786	0.86298	0.94548	1.42673	1.2772	0.85867	0.65712
785	0.85655	0.93993	1.41888	1.26707	0.85296	0.65311
784	0.85217	0.93282	1.40628	1.25953	0.84783	0.64846
783	0.84594	0.92584	1.39672	1.24953	0.84139	0.64465
782	0.83916	0.91764	1.39048	1.24013	0.83672	0.64011
781	0.83388	0.91244	1.37717	1.22957	0.82926	0.63474
780	0.82666	0.90455	1.36447	1.22196	0.82307	0.63039
779	0.8201	0.89593	1.3556	1.2128	0.81706	0.62621
778	0.81397	0.89234	1.34214	1.20068	0.81116	0.62243
777	0.80831	0.88141	1.33181	1.19058	0.80483	0.61739
776	0.80044	0.87476	1.32176	1.17916	0.79725	0.6119
775	0.79294	0.86488	1.30806	1.16831	0.78991	0.60689
774	0.7854	0.85716	1.2952	1.15805	0.78336	0.60165
773	0.77798	0.8485	1.28282	1.14675	0.77681	0.59591
772	0.77224	0.84195	1.27169	1.13607	0.76889	0.592
771	0.76512	0.83239	1.25909	1.12443	0.76221	0.58773
770	0.75735	0.8234	1.24495	1.11289	0.75424	0.58197
769	0.74851	0.81537	1.23031	1.10058	0.7464	0.57693
768	0.74113	0.80653	1.21806	1.08851	0.73807	0.57104
767	0.73455	0.79684	1.20443	1.07683	0.73111	0.56589
766	0.72618	0.78951	1.19239	1.06412	0.72361	0.56114
765	0.71805	0.78	1.17721	1.05181	0.7154	0.55581
764	0.70866	0.76957	1.16457	1.03855	0.70766	0.55059
763	0.70013	0.75962	1.14933	1.02521	0.69852	0.5444
762	0.69314	0.74995	1.13554	1.01327	0.69056	0.53826
761	0.68362	0.73956	1.12041	1.00115	0.68202	0.53177
760	0.67513	0.73177	1.1064	0.98814	0.6739	0.52645
759	0.66758	0.72136	1.0919	0.97501	0.66563	0.52172
758	0.6587	0.71262	1.07709	0.96267	0.65767	0.51545
757	0.64955	0.70309	1.0622	0.94959	0.6493	0.50926
756	0.64132	0.69423	1.0484	0.93664	0.64075	0.50354
755	0.63362	0.6843	1.03348	0.92451	0.63309	0.49757
754	0.62686	0.67546	1.02059	0.91196	0.62501	0.49166
753	0.61779	0.66627	1.00483	0.89861	0.61661	0.4862
752	0.61	0.65692	0.99075	0.88569	0.6081	0.47964
751	0.60127	0.64685	0.97613	0.87234	0.60041	0.47398
750	0.59358	0.63768	0.96164	0.86026	0.5924	0.46826
749	0.58535	0.62852	0.94813	0.84709	0.58457	0.46281
748	0.57715	0.61956	0.93332	0.8346	0.5765	0.45752
747	0.56859	0.6086	0.91866	0.82107	0.5678	0.45113
746	0.55968	0.59913	0.90443	0.80852	0.55991	0.44539
745	0.55119	0.59014	0.8889	0.79572	0.55179	0.43858
744	0.54243	0.58028	0.87415	0.78268	0.54366	0.43253
743	0.53479	0.57145	0.86031	0.76986	0.53553	0.42692
742	0.52617	0.56128	0.84548	0.75691	0.52707	0.42023
741	0.51768	0.551	0.8314	0.74384	0.51857	0.41253
740	0.50923	0.542	0.81673	0.73103	0.51054	0.4067
739	0.50046	0.53214	0.80196	0.71798	0.502	0.40075
738	0.49238	0.52326	0.78769	0.70553	0.49422	0.39393
737	0.48457	0.51335	0.77393	0.69345	0.48652	0.38785
736	0.47698	0.50568	0.76137	0.68158	0.479	0.38109
735	0.46935	0.49647	0.74756	0.66946	0.47156	0.37584
734	0.46215	0.48851	0.73443	0.65774	0.46409	0.37048
733	0.45391	0.47973	0.72057	0.64612	0.45651	0.36466
732	0.44684	0.47261	0.7081	0.6345	0.44947	0.35877
731	0.44018	0.46443	0.69572	0.62337	0.44218	0.35441
730	0.43346	0.45708	0.68332	0.61267	0.43552	0.34988
729	0.42608	0.44941	0.67069	0.60103	0.42831	0.34362
728	0.41901	0.44111	0.65782	0.59057	0.4217	0.33874
727	0.41124	0.43235	0.64479	0.57849	0.41409	0.3334
726	0.40434	0.42425	0.63278	0.56723	0.40748	0.32897
725	0.39718	0.41576	0.62011	0.55657	0.40051	0.32393
724	0.39023	0.40771	0.60825	0.54579	0.39333	0.31896
723	0.38305	0.39964	0.59538	0.53487	0.3863	0.31418
722	0.37566	0.39199	0.5829	0.52396	0.37928	0.30935
721	0.36859	0.38399	0.57056	0.51312	0.37199	0.304
720	0.36149	0.37645	0.55883	0.5024	0.36505	0.29841
719	0.35527	0.36874	0.54679	0.4922	0.35838	0.29289
718	0.34835	0.36101	0.5352	0.48227	0.35207	0.28813
717	0.34199	0.35373	0.52401	0.47196	0.34559	0.2831
716	0.33587	0.34699	0.51351	0.46275	0.33918	0.2786
715	0.32962	0.34007	0.50292	0.45334	0.33315	0.27467
714	0.32408	0.33367	0.4928	0.44423	0.32733	0.26978
713	0.31838	0.32745	0.48282	0.43562	0.32192	0.26529
712	0.31332	0.32094	0.47254	0.4268	0.31672	0.26109
711	0.30793	0.31549	0.46303	0.41825	0.31156	0.25703
710	0.30236	0.30951	0.45351	0.40985	0.30633	0.25282
709	0.29676	0.30356	0.4442	0.40155	0.30126	0.24923
708	0.29202	0.29761	0.43441	0.39325	0.29615	0.24526
707	0.28657	0.29163	0.42507	0.38459	0.29093	0.24142
706	0.28143	0.28554	0.41607	0.37652	0.286	0.23705
705	0.27625	0.27968	0.40663	0.36843	0.28084	0.2324
704	0.27099	0.27356	0.39763	0.36056	0.27582	0.22899
703	0.26587	0.26776	0.38884	0.35271	0.27071	0.2251
702	0.26088	0.26211	0.37995	0.34442	0.26577	0.22021
701	0.25616	0.25695	0.37152	0.33706	0.2612	0.21684
700	0.25136	0.25146	0.36344	0.32982	0.25653	0.21309
699	0.24671	0.24632	0.35533	0.32262	0.25182	0.20892
698	0.24213	0.24135	0.34737	0.31572	0.24702	0.20532
697	0.23782	0.23632	0.33974	0.3088	0.24273	0.20118
696	0.23384	0.23238	0.33252	0.30274	0.23893	0.19716
695	0.23004	0.22847	0.32556	0.29698	0.23536	0.19418
694	0.22671	0.22455	0.31917	0.29148	0.23209	0.19224
693	0.22356	0.22088	0.31321	0.28608	0.22885	0.18984
692	0.22041	0.21706	0.30727	0.28098	0.22548	0.18739
691	0.21661	0.21345	0.30132	0.2754	0.222	0.1847
690	0.21378	0.21033	0.29551	0.27053	0.21915	0.18304
689	0.21153	0.20705	0.29015	0.26623	0.21661	0.18192
688	0.20871	0.20388	0.28482	0.26153	0.21384	0.17983
687	0.20541	0.19989	0.27895	0.25635	0.21037	0.17749
686	0.2027	0.19664	0.27359	0.25159	0.20748	0.17518
685	0.19889	0.19299	0.26784	0.24647	0.20434	0.17249
684	0.19579	0.18959	0.26245	0.24162	0.20136	0.17037
683	0.19308	0.18622	0.2574	0.23725	0.19837	0.1678
682	0.19068	0.18354	0.25281	0.23336	0.19596	0.1663
681	0.18769	0.1803	0.24774	0.22894	0.19308	0.16421
680	0.18499	0.17719	0.24285	0.22475	0.19028	0.16167
679	0.1827	0.17449	0.23863	0.22116	0.18786	0.15984
678	0.18021	0.17221	0.23439	0.2176	0.18566	0.1583
677	0.17804	0.17014	0.23068	0.21425	0.18358	0.15643
676	0.17627	0.1681	0.22694	0.21108	0.18176	0.15476
675	0.17421	0.16625	0.22326	0.20797	0.17984	0.15412
674	0.17237	0.16442	0.21997	0.20506	0.17831	0.15293
673	0.17073	0.16231	0.21637	0.20178	0.17664	0.15093
672	0.16908	0.16034	0.21307	0.19904	0.17489	0.14955
671	0.16735	0.15865	0.20984	0.19622	0.17329	0.14825
670	0.16537	0.15692	0.2065	0.1931	0.17165	0.14678
669	0.16326	0.15443	0.20312	0.19002	0.16991	0.14519
668	0.16103	0.15209	0.19967	0.18698	0.16789	0.144
667	0.15911	0.15005	0.19606	0.18391	0.16592	0.14257
666	0.1574	0.14806	0.19279	0.18091	0.16413	0.14051
665	0.1555	0.14593	0.1898	0.17812	0.1625	0.13888
664	0.15388	0.14415	0.1866	0.17533	0.16082	0.13775
663	0.15216	0.14252	0.18355	0.17271	0.1589	0.13654
662	0.15059	0.14068	0.18069	0.17037	0.15717	0.13536
661	0.14919	0.1389	0.17786	0.16805	0.15549	0.13415
660	0.14795	0.13754	0.17536	0.16594	0.15425	0.13304
659	0.14676	0.13635	0.17313	0.16405	0.15326	0.13229
658	0.14561	0.13549	0.17099	0.16229	0.15218	0.13158
657	0.14431	0.13447	0.16894	0.16034	0.15113	0.13071
656	0.14327	0.13313	0.16708	0.15848	0.15013	0.13012
655	0.14227	0.13209	0.16503	0.15681	0.1491	0.12957
654	0.14126	0.13126	0.16288	0.15527	0.14815	0.12865
653	0.14012	0.13012	0.16077	0.15351	0.14716	0.1277
652	0.13899	0.12897	0.15871	0.15186	0.14596	0.12712
651	0.13796	0.12802	0.15701	0.1503	0.14487	0.12671
650	0.13671	0.12654	0.15494	0.14833	0.14354	0.12573
649	0.1353	0.12521	0.15262	0.14633	0.14222	0.12488
648	0.1343	0.12432	0.15093	0.14482	0.1413	0.12401
647	0.13328	0.12336	0.14912	0.14321	0.14024	0.12254
646	0.13224	0.12228	0.1473	0.14174	0.13915	0.12127
645	0.13127	0.12124	0.14583	0.14054	0.13834	0.12043
644	0.13051	0.12048	0.14449	0.13939	0.13769	0.11973
643	0.12985	0.11969	0.14316	0.13831	0.1369	0.11926
642	0.12931	0.11926	0.14206	0.13745	0.13629	0.11886
641	0.12881	0.11893	0.14101	0.13661	0.13597	0.11837
640	0.12833	0.11859	0.14008	0.1357	0.13564	0.11791
639	0.128	0.11837	0.13927	0.13509	0.13537	0.11784
638	0.12726	0.11777	0.13825	0.13438	0.13498	0.11785
637	0.12646	0.11727	0.13729	0.13339	0.13444	0.11758
636	0.12587	0.11664	0.13624	0.13225	0.1338	0.11701
635	0.12508	0.11609	0.13509	0.13121	0.13311	0.11642
634	0.12432	0.11552	0.134	0.13025	0.13242	0.11566
633	0.1236	0.11448	0.13272	0.12925	0.13157	0.11501
632	0.1225	0.11339	0.13145	0.12832	0.13085	0.11439
631	0.12164	0.11264	0.13033	0.12732	0.13002	0.11318
630	0.12108	0.11228	0.12932	0.1265	0.12941	0.11257
629	0.12075	0.112	0.12844	0.12595	0.12888	0.11242
628	0.12026	0.11157	0.12754	0.12537	0.12823	0.11195
627	0.11986	0.11115	0.12689	0.12487	0.12785	0.11164
626	0.11966	0.11102	0.12642	0.12437	0.12753	0.11167
625	0.11925	0.11082	0.12584	0.12389	0.12723	0.11188
624	0.11894	0.11073	0.12524	0.12348	0.12694	0.11181
623	0.1187	0.11079	0.12494	0.12324	0.12684	0.11171
622	0.11831	0.11049	0.12449	0.12282	0.12651	0.11179
621	0.11777	0.11012	0.12378	0.12212	0.12592	0.11117
620	0.11698	0.10943	0.12289	0.12128	0.12526	0.11018
619	0.11613	0.10855	0.12207	0.12038	0.12466	0.10944
618	0.11569	0.10799	0.12133	0.11971	0.1242	0.10871
617	0.11513	0.10766	0.12043	0.11919	0.12365	0.1079
616	0.11447	0.10744	0.11968	0.1186	0.12308	0.10691
615	0.11415	0.10721	0.11912	0.11815	0.12249	0.10641
614	0.11388	0.10687	0.11862	0.11768	0.12195	0.1061
613	0.11351	0.10663	0.11817	0.11735	0.12155	0.10583
612	0.11309	0.10657	0.11775	0.11712	0.12118	0.1055
611	0.11278	0.10669	0.11748	0.117	0.12117	0.10522
610	0.11233	0.10654	0.11706	0.11667	0.12096	0.10473
609	0.11212	0.10651	0.11693	0.11655	0.12079	0.1046
608	0.11162	0.10607	0.11643	0.1161	0.12033	0.10387
607	0.11097	0.1055	0.11584	0.11547	0.1198	0.10349
606	0.1103	0.10527	0.11538	0.11489	0.11908	0.10296
605	0.1097	0.10508	0.11487	0.11452	0.11864	0.10258
604	0.10894	0.10422	0.11381	0.1138	0.11796	0.10144
603	0.10844	0.10367	0.1131	0.1132	0.11722	0.10085
602	0.10777	0.10293	0.11245	0.11252	0.11653	0.10007
601	0.10707	0.1025	0.1117	0.11198	0.11582	0.09936
600	0.10663	0.10243	0.11131	0.11163	0.11519	0.09892
599	0.10644	0.1023	0.11118	0.11131	0.11465	0.09876
598	0.10579	0.10203	0.11052	0.11066	0.11397	0.09839
597	0.10518	0.10189	0.10999	0.1103	0.11356	0.09797
596	0.10438	0.1014	0.10954	0.1099	0.11319	0.09773
595	0.10364	0.10091	0.10908	0.10939	0.11273	0.09713
594	0.10279	0.10042	0.10848	0.10887	0.11193	0.09583
593	0.10226	0.10018	0.10816	0.10848	0.11158	0.09525
592	0.10136	0.09954	0.10725	0.10771	0.1108	0.09416
591	0.10079	0.09898	0.10642	0.10718	0.11002	0.09277
590	0.09972	0.09826	0.1055	0.10649	0.10913	0.09117
589	0.09883	0.0976	0.10488	0.10583	0.10824	0.09041
588	0.09842	0.09692	0.1042	0.1051	0.1075	0.09027
587	0.09779	0.09664	0.10336	0.10447	0.10691	0.08924
586	0.09697	0.09596	0.10279	0.10375	0.10593	0.08869
585	0.09623	0.09563	0.10237	0.1032	0.10514	0.08784
584	0.0952	0.09512	0.10158	0.10269	0.10443	0.08693
583	0.09409	0.09446	0.1009	0.10202	0.10349	0.08586
582	0.09312	0.0936	0.10004	0.10131	0.10265	0.08472
581	0.09204	0.093	0.09922	0.10047	0.10189	0.08403
580	0.09098	0.09231	0.09838	0.09954	0.10066	0.08285
579	0.09029	0.09192	0.09749	0.09891	0.09988	0.08171
578	0.08916	0.09093	0.09659	0.09794	0.09896	0.08008
577	0.08828	0.09016	0.09572	0.09705	0.0978	0.07937
576	0.08713	0.08949	0.09479	0.09619	0.09667	0.0788
575	0.0864	0.08889	0.09393	0.09519	0.09571	0.07775
574	0.08474	0.0877	0.09262	0.09396	0.09434	0.07621
573	0.08357	0.08676	0.09177	0.09304	0.0932	0.07494
572	0.08209	0.0859	0.09059	0.09208	0.09196	0.07351
571	0.08072	0.08489	0.08943	0.09085	0.09038	0.07164
570	0.07932	0.0839	0.08827	0.08966	0.08913	0.07052
569	0.07853	0.08306	0.08731	0.08889	0.08815	0.06964
568	0.07697	0.08189	0.08588	0.08771	0.08679	0.06751
567	0.07583	0.08084	0.085	0.08667	0.0856	0.06597
566	0.0744	0.07943	0.08367	0.08532	0.08397	0.06378
565	0.07281	0.07829	0.08218	0.08401	0.08243	0.06216
564	0.07129	0.07727	0.08081	0.08277	0.08083	0.06017
563	0.07002	0.07614	0.07955	0.08151	0.07939	0.05811
562	0.06807	0.07457	0.07783	0.07995	0.07735	0.05588
561	0.06468	0.07183	0.07591	0.07736	0.07584	0.05731
560	0.06305	0.0704	0.07446	0.07592	0.07429	0.05622
559	0.06099	0.06882	0.0726	0.07422	0.07247	0.05465
558	0.05935	0.06713	0.0713	0.0729	0.07098	0.0533
557	0.05777	0.06571	0.06983	0.07129	0.06899	0.05152
556	0.05587	0.06413	0.06812	0.06955	0.06707	0.04954
555	0.05405	0.06305	0.06634	0.06773	0.06516	0.04664
554	0.05253	0.06124	0.06493	0.06632	0.06358	0.04494
553	0.04995	0.05933	0.06274	0.06427	0.06123	0.04284
552	0.04827	0.0576	0.06116	0.06264	0.05937	0.04158
551	0.04593	0.0553	0.0587	0.06043	0.05702	0.03875
550	0.04383	0.05337	0.05656	0.05839	0.05472	0.03656
549	0.04179	0.05188	0.05458	0.05653	0.05264	0.03474
548	0.03991	0.05005	0.05277	0.05482	0.05051	0.03293
547	0.03736	0.04806	0.05047	0.0526	0.04807	0.03048
546	0.03566	0.04671	0.04888	0.05087	0.04628	0.0286
545	0.03364	0.04439	0.04686	0.04892	0.0443	0.0257
544	0.03171	0.04272	0.04482	0.04699	0.04218	0.02349
543	0.02954	0.04115	0.043	0.04517	0.04005	0.02218
542	0.02746	0.0389	0.04095	0.04297	0.03775	0.02047
541	0.02523	0.03666	0.03849	0.04046	0.03515	0.01832
540	0.02306	0.03452	0.03642	0.03834	0.03299	0.01636
539	0.02102	0.03249	0.03436	0.03623	0.03057	0.01444
538	0.01895	0.03034	0.03218	0.03404	0.02844	0.01256
537	0.01692	0.02865	0.03013	0.03197	0.02602	0.01089
536	0.01524	0.02659	0.0283	0.0299	0.02386	0.00951
535	0.0131	0.02416	0.02572	0.02764	0.02136	0.00832
534	0.01147	0.0224	0.0238	0.02553	0.01972	0.00721
533	0.0098	0.02034	0.02162	0.02298	0.01759	0.00542
532	0.00782	0.01798	0.01898	0.02063	0.01503	0.00384
531	0.00632	0.01592	0.0168	0.01843	0.01296	0.00256
530	0.00482	0.01377	0.01478	0.01619	0.01084	0.00159
529	0.00348	0.01153	0.01253	0.01399	0.00884	0.00077
528	0.00226	0.00985	0.01056	0.01201	0.00697	0.00027
527	0.0012	0.00759	0.00842	0.00975	0.00528	0
526	0.00044	0.00619	0.00659	0.00794	0.00369	0.00026
525	0	0.00499	0.00515	0.00622	0.00252	0.00096
524	0	0.00396	0.00393	0.00485	0.0016	0.00156
523	0.00014	0.00225	0.00246	0.0033	0.00054	0.00284
522	0.00082	0.00174	0.00162	0.00224	0.00029	0.00478
521	0.00215	0.00115	0.00091	0.00148	0.0001	0.00688
520	0.00354	0.00067	0.00049	0.0007	0	0.0089
519	0.00522	0	0	0	8e-05	0.01176
518	0.0079	0.00051	6e-05	0.00016	0.00081	0.01544
517	0.01028	0.00071	0.00029	0.00037	0.00176	0.01952
516	0.01408	0.00209	0.00171	0.00145	0.00353	0.02486
515	0.01797	0.00387	0.00321	0.00259	0.00589	0.03019
514	0.02358	0.00653	0.00585	0.00492	0.009	0.03614
513	0.02979	0.00988	0.00895	0.00811	0.0126	0.04241
512	0.03696	0.01418	0.01325	0.01221	0.01764	0.05023
511	0.04473	0.01975	0.01835	0.01701	0.02302	0.05879
510	0.05335	0.02617	0.02464	0.02343	0.02966	0.0676
509	0.06298	0.03301	0.03169	0.03032	0.03684	0.07649
508	0.07294	0.04109	0.03957	0.03829	0.04484	0.08589
507	0.08408	0.0505	0.0491	0.04746	0.05443	0.09718
506	0.09588	0.061	0.05949	0.05769	0.06452	0.10877
505	0.10773	0.0717	0.07031	0.0683	0.07514	0.11997
504	0.12043	0.08388	0.08224	0.08026	0.08704	0.13236
503	0.13307	0.09616	0.09475	0.09256	0.09889	0.14425
502	0.1456	0.10859	0.10701	0.10464	0.11088	0.15614
501	0.15712	0.12055	0.11907	0.11684	0.12256	0.16754
500	0.16836	0.13247	0.131	0.1288	0.13405	0.17903
499	0.17813	0.14342	0.14186	0.13957	0.14426	0.18803
498	0.18777	0.15406	0.15235	0.15026	0.1544	0.19761
497	0.19564	0.16365	0.1616	0.15966	0.16316	0.20616
496	0.20196	0.17135	0.16976	0.16765	0.17022	0.21223
495	0.20726	0.17819	0.17623	0.17427	0.17643	0.21759
494	0.21059	0.18314	0.18113	0.1793	0.18088	0.22069
493	0.21217	0.18638	0.18426	0.18262	0.18354	0.22177
492	0.21217	0.18847	0.18609	0.18454	0.18503	0.22178
491	0.21028	0.18874	0.18612	0.18467	0.18425	0.22006
490	0.20685	0.18698	0.18457	0.18292	0.18192	0.21708
489	0.20167	0.18356	0.18121	0.17974	0.17798	0.21254
488	0.19487	0.17913	0.17645	0.17502	0.17254	0.20608
487	0.18648	0.17295	0.17033	0.16896	0.1654	0.19823
486	0.17682	0.16601	0.16322	0.16202	0.15768	0.18939
485	0.16565	0.15723	0.15462	0.15303	0.14816	0.17825
484	0.15255	0.14694	0.14439	0.14318	0.13745	0.16679
483	0.13739	0.1354	0.13275	0.13172	0.12538	0.15426
482	0.12233	0.12384	0.12107	0.12003	0.1129	0.14084
481	0.10906	0.11336	0.11012	0.1094	0.10098	0.12624
480	0.1003	0.10597	0.10186	0.10158	0.09199	0.11268
479	0.09488	0.1009	0.09591	0.09613	0.08521	0.10402
478	0.09151	0.09729	0.09173	0.09214	0.08094	0.10043
477	0.08917	0.09481	0.08903	0.08951	0.07802	0.09873
476	0.08731	0.09338	0.0872	0.08752	0.07601	0.09732
475	0.0858	0.09212	0.08551	0.08565	0.07453	0.09609
474	0.0857	0.09191	0.08515	0.0853	0.07406	0.09694
473	0.0865	0.09254	0.08536	0.0855	0.07427	0.09805
472	0.08824	0.09429	0.08663	0.08675	0.07548	0.10024
471	0.09111	0.09692	0.08903	0.08912	0.07759	0.10313
470	0.0953	0.10081	0.09256	0.09258	0.08094	0.10781
469	0.10011	0.1051	0.09671	0.09673	0.08479	0.11294
468	0.1063	0.11081	0.10224	0.10195	0.09018	0.11974
467	0.11338	0.11752	0.10848	0.10801	0.09634	0.12716
466	0.12171	0.12518	0.11579	0.11527	0.10335	0.13509
465	0.13079	0.13365	0.12414	0.12341	0.11128	0.14354
464	0.1406	0.14304	0.13347	0.13275	0.12026	0.15241
463	0.1507	0.15311	0.14308	0.14216	0.12947	0.16179
462	0.16156	0.16401	0.15378	0.15252	0.13972	0.1723
461	0.17262	0.17569	0.1648	0.16329	0.15036	0.18349
460	0.18375	0.18692	0.17559	0.17421	0.16089	0.19447
459	0.19504	0.19835	0.18646	0.18529	0.17139	0.20566
458	0.20661	0.20994	0.19757	0.19648	0.18236	0.2166
457	0.21741	0.22156	0.20879	0.20734	0.19288	0.22685
456	0.22817	0.23278	0.21959	0.21819	0.20315	0.2378
455	0.23784	0.24354	0.22972	0.22818	0.21281	0.24867
454	0.24762	0.25374	0.23921	0.23765	0.22186	0.2579
453	0.25702	0.26375	0.2486	0.24702	0.23084	0.26693
452	0.26536	0.27312	0.25737	0.25579	0.23915	0.27545
451	0.27355	0.28221	0.26542	0.26395	0.24694	0.28337
450	0.28171	0.29092	0.27358	0.27223	0.25492	0.2908
449	0.28912	0.29916	0.28137	0.27978	0.26166	0.29765
448	0.2959	0.30712	0.28835	0.2868	0.26821	0.30424
447	0.30219	0.31439	0.29492	0.29325	0.27437	0.31033
446	0.30774	0.32084	0.30073	0.29912	0.2796	0.31601
445	0.31003	0.32441	0.30363	0.30185	0.28186	0.31998
444	0.31002	0.32489	0.30348	0.30133	0.28117	0.32204
443	0.30849	0.32401	0.30154	0.29948	0.27871	0.32034
442	0.30827	0.32446	0.30102	0.2989	0.27735	0.31877
441	0.30947	0.32626	0.30179	0.29929	0.27736	0.31894
440	0.31073	0.32823	0.30265	0.30002	0.27755	0.32024
439	0.3126	0.33057	0.30382	0.3012	0.2781	0.32174
438	0.31485	0.33328	0.30577	0.30296	0.27929	0.32337
437	0.31696	0.33617	0.30758	0.30479	0.28034	0.32548
436	0.31972	0.33961	0.30952	0.30656	0.28156	0.32789
435	0.32248	0.34335	0.31179	0.30869	0.28334	0.3304
434	0.32521	0.34718	0.31413	0.31093	0.28516	0.33302
433	0.32842	0.35156	0.31657	0.31313	0.28702	0.33627
432	0.33189	0.35614	0.31942	0.31576	0.2888	0.34009
431	0.33539	0.35988	0.32187	0.318	0.29098	0.34346
430	0.3389	0.36489	0.3246	0.32043	0.29326	0.34713
429	0.34244	0.36909	0.32693	0.32269	0.29518	0.35083
428	0.34593	0.37331	0.32924	0.32476	0.29695	0.35458
427	0.34947	0.37757	0.33139	0.32676	0.29878	0.35824
426	0.35293	0.38157	0.33338	0.32883	0.30073	0.36197
425	0.35608	0.38554	0.33516	0.3306	0.3024	0.36584
424	0.35928	0.38886	0.33657	0.3319	0.30368	0.36917
423	0.36199	0.39256	0.33744	0.33322	0.30474	0.37209
422	0.36494	0.39638	0.33848	0.33421	0.30582	0.37539
421	0.36824	0.39944	0.33928	0.33492	0.30693	0.37882
420	0.37129	0.40321	0.34035	0.33593	0.30818	0.38209
419	0.37471	0.40703	0.3415	0.3371	0.3096	0.3859
418	0.37853	0.41111	0.34262	0.3382	0.31098	0.3896
417	0.38231	0.41542	0.34376	0.33955	0.3122	0.39356
416	0.38589	0.41964	0.34527	0.34092	0.31378	0.39767
415	0.38986	0.42426	0.34691	0.34269	0.31541	0.40206
414	0.39415	0.42946	0.3489	0.34467	0.31751	0.40674
413	0.39842	0.4344	0.35081	0.34626	0.31936	0.41153
412	0.40261	0.43908	0.35232	0.3479	0.32097	0.4163
411	0.40707	0.44375	0.35422	0.34962	0.32293	0.42108
410	0.41116	0.44896	0.35603	0.35152	0.32502	0.42582
409	0.4159	0.45467	0.35804	0.35366	0.32735	0.43102
408	0.42113	0.46072	0.36021	0.35579	0.32974	0.43704
407	0.42591	0.46656	0.362	0.3576	0.33163	0.44276
406	0.43081	0.47236	0.36405	0.35959	0.33385	0.44868
405	0.43604	0.47797	0.36629	0.36183	0.33666	0.45481
404	0.44106	0.48387	0.3684	0.3639	0.33919	0.4603
403	0.44622	0.49031	0.37081	0.366	0.34183	0.4665
402	0.4517	0.49711	0.3735	0.36837	0.34451	0.47318
401	0.4572	0.50348	0.37595	0.37065	0.3469	0.47935
400	0.4629	0.5099	0.37831	0.373	0.34983	0.48566
399	0.46857	0.51685	0.38089	0.37565	0.35273	0.49197
398	0.47427	0.5238	0.38366	0.37844	0.35565	0.49879
397	0.48027	0.53047	0.38649	0.38106	0.3587	0.50637
396	0.48619	0.53733	0.38925	0.3839	0.36175	0.51424
395	0.49203	0.54454	0.39202	0.38666	0.36479	0.52212
394	0.49757	0.55142	0.39475	0.38909	0.36769	0.52902
393	0.50318	0.55786	0.39716	0.39179	0.37048	0.53567
392	0.50885	0.56467	0.39963	0.39408	0.37313	0.5427
391	0.515	0.57213	0.4025	0.39649	0.37618	0.55009
390	0.52174	0.57924	0.40567	0.39959	0.37941	0.55805
389	0.52811	0.58666	0.40876	0.40234	0.38249	0.56575
388	0.5343	0.59431	0.41177	0.40513	0.3857	0.57341
387	0.54014	0.60132	0.41491	0.40823	0.38876	0.58105
386	0.5464	0.60892	0.41806	0.41115	0.3923	0.5886
385	0.55263	0.61691	0.42142	0.41419	0.39585	0.59726
384	0.55938	0.62512	0.42513	0.41785	0.39922	0.6064
383	0.56634	0.63323	0.42897	0.4215	0.40288	0.61454
382	0.57311	0.64122	0.43305	0.42547	0.40658	0.62337
381	0.58036	0.65043	0.43743	0.42967	0.41073	0.63224
380	0.58837	0.66087	0.44247	0.43415	0.41545	0.64086
379	0.59701	0.6713	0.44897	0.43994	0.42126	0.65122
378	0.61003	0.68084	0.45495	0.44306	0.42816	0.68128
377	0.62339	0.69162	0.46227	0.44815	0.43592	0.70749
376	0.63589	0.70686	0.4741	0.45946	0.44548	0.71816
375	0.64978	0.72486	0.48831	0.47241	0.45686	0.73101
374	0.66139	0.74055	0.49934	0.48259	0.46644	0.74303
373	0.67058	0.75359	0.50585	0.48889	0.47234	0.75407
372	0.67869	0.76436	0.51161	0.49375	0.47677	0.76369
371	0.68664	0.77302	0.51638	0.49789	0.48122	0.77219
370	0.69358	0.78052	0.51885	0.50081	0.48428	0.78107
369	0.69859	0.785	0.51919	0.50202	0.48554	0.78815
368	0.70237	0.78819	0.5171	0.50064	0.48538	0.79399
367	0.70458	0.78984	0.51261	0.49694	0.48312	0.79933
366	0.70567	0.79089	0.50764	0.49381	0.48081	0.80315
365	0.70789	0.79255	0.50446	0.49161	0.47959	0.80732
364	0.71199	0.79705	0.50348	0.49086	0.47983	0.81399
363	0.71713	0.80262	0.50399	0.49151	0.48124	0.82105
362	0.72388	0.80963	0.50642	0.49435	0.48416	0.83083
361	0.73125	0.81814	0.50952	0.49784	0.48794	0.84163
360	0.73845	0.82672	0.51293	0.50109	0.49196	0.85161
359	0.74618	0.8342	0.51702	0.50486	0.49565	0.86154
358	0.75361	0.84289	0.52064	0.50855	0.49999	0.87196
357	0.76043	0.85334	0.52449	0.51239	0.50439	0.88346
356	0.76772	0.86364	0.52883	0.51631	0.50873	0.89489
355	0.77548	0.8722	0.53316	0.52062	0.51337	0.90569
354	0.7834	0.881	0.53783	0.52463	0.51776	0.9179
353	0.79052	0.89083	0.5425	0.52886	0.52184	0.92874
352	0.79936	0.90122	0.5477	0.5346	0.52729	0.94124
351	0.80722	0.91008	0.55321	0.53936	0.53262	0.95217
350	0.81665	0.92288	0.55948	0.54506	0.53869	0.9666
349	0.82625	0.93583	0.56614	0.5516	0.54526	0.97968
348	0.83494	0.94846	0.57294	0.55723	0.55112	0.99205
347	0.84475	0.95879	0.57968	0.56386	0.55754	1.00581
346	0.85389	0.97033	0.58754	0.57109	0.56397	1.02002
345	0.86405	0.98458	0.59587	0.5784	0.57131	1.03375
344	0.87479	1.00024	0.60496	0.58701	0.57943	1.05003
343	0.88497	1.01519	0.61515	0.5961	0.5873	1.06556
342	0.89672	1.03142	0.62573	0.60526	0.59668	1.08057
341	0.90778	1.04776	0.63797	0.61517	0.60644	1.09661
340	0.92124	1.06681	0.65094	0.62597	0.61686	1.11381
339	0.93376	1.08464	0.6643	0.63892	0.62723	1.13139
338	0.94875	1.10475	0.67907	0.65224	0.63978	1.15159
337	0.9649	1.13072	0.69669	0.66699	0.65349	1.17014
336	0.98223	1.15707	0.7152	0.68291	0.66774	1.19021
335	0.99948	1.1793	0.73462	0.70123	0.68329	1.21272
334	1.01653	1.20844	0.75751	0.72199	0.70105	1.23526
333	1.03939	1.24554	0.78335	0.74484	0.72126	1.26016
332	1.06447	1.28053	0.81331	0.77049	0.74406	1.28722
331	1.08837	1.32068	0.84606	0.79936	0.76759	1.31777
330	1.11784	1.36753	0.88409	0.83253	0.79666	1.34971
329	1.14984	1.41609	0.92845	0.86996	0.82993	1.38352
328	1.18754	1.47382	0.97622	0.91243	0.86662	1.42563
327	1.22599	1.53403	1.03221	0.96079	0.90817	1.4665
326	1.27562	1.61192	1.09489	1.01696	0.95702	1.51565
325	1.32902	1.70776	1.16502	1.07901	1.01163	1.57828
324	1.39017	1.79538	1.24743	1.15061	1.07302	1.6377
323	1.45746	1.90839	1.34205	1.23393	1.14623	1.70626
322	1.53839	2.04543	1.4496	1.3282	1.22647	1.78563
321	1.62808	2.18893	1.57567	1.43725	1.32069	1.87511
320	1.74011	2.38085	1.71923	1.5613	1.42986	1.97977
319	1.85563	2.67544	1.87998	1.70478	1.55276	2.11237
318	1.83934	2.86742	2.02201	1.82027	1.66005	2.19091
317	1.93151	2.9835	2.21008	1.98179	1.80348	2.302
316	2.10593	3.97713	2.44398	2.18385	1.97961	2.49493
315	2.30952	9.75623	2.71005	2.41631	2.19812	2.67098
314	2.54385	9.75623	3.0616	2.70397	2.42262	2.91124
313	2.81883	9.75623	3.51169	3.0723	2.68008	3.30059
312	3.21663	9.75623	4.50055	3.42644	2.9883	3.77757
311	3.50152	9.75623	4.02369	3.76723	3.33644	3.49258
310	9.93296	9.75623	4.32407	4.78777	3.81845	9.92402
309	9.93296	9.75623	4.49969	10.0895	10.2341	4.92283
308	9.93296	9.75623	10.1029	10.0895	10.2341	9.92402
307	9.93296	9.75623	10.1029	10.0895	10.2341	9.92402
306	9.93296	9.75623	10.1029	10.0895	4.38497	9.92402
305	9.93296	9.75623	4.19415	10.0895	10.2341	9.92402
304	9.93296	9.75623	10.1029	10.0895	10.2341	9.92402
303	9.93296	9.75623	10.1029	10.0895	10.2341	9.92402
302	9.93296	9.75623	10.1029	10.0895	10.2341	9.92402
301	9.93296	9.75623	10.1029	10.0895	10.2341	9.92402
300	9.93296	9.75623	10.1029	5.07539	10.2341	9.92402

## Sheet: Figure3
Color data of beryls(Fig.3a/3b/3c)
sample	L	a	b	C	h
1	69.68	-4.01	19.27	19.6828	101.755
2	83.57	-6.3	9.69	11.5579	123.03
3	81.45	-7.5	8.01	10.9732	133.117
4	77.52	-8.83	6.88	11.1939	142.076
5	79.78	-4.53	5.56	7.17178	129.171
6	80.74	-6.76	7.4	10.0229	132.412
7	84.69	-5.12	5.25	7.33327	134.282
8	87.05	-4.23	5.49	6.93058	127.614
9	86.92	-5.27	3.62	6.39354	145.515
10	89.14	-3.89	3.27	5.08183	139.949
11	87.24	-5.85	4.7	7.50417	141.221
12	90.1	-4.86	0.8	4.9254	170.652
13	90.15	-5.32	0.94	5.40241	169.98
14	90.8	-5.42	-1.07	5.52461	191.168
15	83.97	-6.01	-1.02	6.09594	189.632
16	85.77	-5.99	2.06	6.33433	161.022
17	89.37	-6.55	0.44	6.56476	176.157
18	81.55	-6.47	2.33	6.87676	160.195
19	82.89	-6.88	3.55	7.74189	152.707
20	87.39	-5.85	-0.98	5.93152	189.51
21	84.48	-6.59	-1.35	6.72686	191.577
22	89.87	-5.56	-1.84	5.85655	198.311
23	73.72	-6.62	-2.11	6.94813	197.679
24	75.01	-8.83	-2.61	9.20766	196.467
25	75.12	-7.26	-2.51	7.68165	199.072
26	79.39	-7.74	-3.39	8.44983	203.653
27	82.18	-8.57	-0.16	8.57149	181.07
28	86.18	-7	-2.56	7.45343	200.088
29	81.32	-7.47	0.68	7.50089	174.799
30	77.05	-7.64	-7.18	10.4844	223.222
31	81.51	-7.47	-5.65	9.36608	217.102
32	76.52	-7.68	-6.04	9.77057	218.184
33	76.97	-9.75	-6.59	11.7682	214.055
34	82.83	-9.62	-6.6	11.6664	214.453
35	71.14	-10.52	-8.64	13.6132	219.396
36	77.95	-7.8	-5.09	9.31387	213.127
37	84.27	-6.03	-2.24	6.43261	200.379
38	77.76	-12.34	-11.7	17.0049	223.475
39	83.74	-6.7	-0.85	6.7537	187.23
40	76.62	-4.29	0.54	4.32385	172.826
41	78.73	-6.71	-2.33	7.8143	199.149
42	80.11	-7.89	-3.89	9.33287	206.245
43	79.25	-6.67	-2.88	8.09415	203.354
57	76.18	-5.39	10.14	11.4835	117.993
58	67.37	-6.15	10.4	12.0823	120.598
59	69.28	-6.49	2.13	6.83059	161.83
60	72.52	-6.11	1.06	6.20127	170.158
61	76.81	-3.55	4.71	5.89802	127.006
62	79.87	-4.62	9.12	10.2234	116.866
63	78.31	-4.41	12.12	12.8974	109.994
64	79.35	-6.65	11.66	13.423	119.697
65	74.21	-4.11	24.67	25.01	99.4586
66	77.35	-4.58	25.26	25.6719	100.277
67	74.63	-5.47	25.17	25.7575	102.261
68	77.2	-7.37	13.73	15.583	118.226
69	80.74	-5.29	3.74	6.47856	144.74
70	81.69	-4.85	-1.62	5.1134	198.47
71	77.22	-10.14	0.66	10.1615	176.276
72	81.11	-7.87	0.61	7.89361	175.568
73	78.7	-4.32	2.51	4.99625	149.843
74	75.11	-10.64	3.68	11.2584	160.921
75	73.54	-9.54	4.75	10.6571	153.531
76	78.14	-8.82	0.25	8.82354	178.376
77	77.67	-8.72	-2.53	9.07961	196.179
78	76.23	-8.9	-1.82	9.08418	191.557
79	80.1	-5.48	16.15	17.0544	108.743
80	78.95	-4.78	15.79	16.4977	106.842
81	78.22	-7.03	13.7	15.3984	117.164
82	79.77	-8.74	17.09	19.1952	117.086
83	78.43	-8.6	-2.88	9.06942	198.515
84	78.98	-6.89	-3.18	7.58845	204.775
85	72.5	-10.05	-6.09	11.7512	211.215
86	75.66	-9.04	-5.87	10.7786	212.997
87	81.35	-6.47	12.48	14.0574	117.404
88	77.76	-5.82	18.08	18.9937	107.844
89	73.96	-6.08	20.18	21.076	106.767
90	78.75	-8.53	9.8	12.9923	131.037
91	74.77	-9.28	11.31	14.6299	129.369
92	71.25	-11.91	-2.01	12.0784	189.579
93	70.25	-11.68	-1.82	11.8209	188.857
94	70.45	-11.75	-1.97	11.914	189.518
95	75.7	-10.37	1.74	10.515	170.475

## Sheet: Figure4
Color grouping of samples(Fig.4)
sample	group	L	a	b	C	h
1	1	69.68	-4.01	19.27	19.6828	101.755
2	2	83.57	-6.3	9.69	11.5579	123.03
3	2	81.45	-7.5	8.01	10.9732	133.117
4	2	77.52	-8.83	6.88	11.1939	142.076
5	2	79.78	-4.53	5.56	7.17178	129.171
6	2	80.74	-6.76	7.4	10.0229	132.412
7	2	84.69	-5.12	5.25	7.33327	134.282
8	2	87.05	-4.23	5.49	6.93058	127.614
9	3	86.92	-5.27	3.62	6.39354	145.515
10	3	89.14	-3.89	3.27	5.08183	139.949
11	3	87.24	-5.85	4.7	7.50417	141.221
12	3	90.1	-4.86	0.8	4.9254	170.652
13	3	90.15	-5.32	0.94	5.40241	169.98
14	3	90.8	-5.42	-1.07	5.52461	191.168
15	3	83.97	-6.01	-1.02	6.09594	189.632
16	3	85.77	-5.99	2.06	6.33433	161.022
17	3	89.37	-6.55	0.44	6.56476	176.157
18	4	81.55	-6.47	2.33	6.87676	160.195
19	3	82.89	-6.88	3.55	7.74189	152.707
20	3	87.39	-5.85	-0.98	5.93152	189.51
21	3	84.48	-6.59	-1.35	6.72686	191.577
22	3	89.87	-5.56	-1.84	5.85655	198.311
23	4	73.72	-6.62	-2.11	6.94813	197.679
24	5	75.01	-8.83	-2.61	9.20766	196.467
25	4	75.12	-7.26	-2.51	7.68165	199.072
26	4	79.39	-7.74	-3.39	8.44983	203.653
27	4	82.18	-8.57	-0.16	8.57149	181.07
28	3	86.18	-7	-2.56	7.45343	200.088
29	4	81.32	-7.47	0.68	7.50089	174.799
30	5	77.05	-7.64	-7.18	10.4844	223.222
31	4	81.51	-7.47	-5.65	9.36608	217.102
32	5	76.52	-7.68	-6.04	9.77057	218.184
33	5	76.97	-9.75	-6.59	11.7682	214.055
34	4	82.83	-9.62	-6.6	11.6664	214.453
35	5	71.14	-10.52	-8.64	13.6132	219.396
36	5	77.95	-7.8	-5.09	9.31387	213.127
37	3	84.27	-6.03	-2.24	6.43261	200.379
38	5	77.76	-12.34	-11.7	17.0049	223.475
39	3	83.74	-6.7	-0.85	6.7537	187.23
40	4	76.62	-4.29	0.54	4.32385	172.826
41	4	78.73	-6.71	-2.33	7.8143	199.149
42	4	80.11	-7.89	-3.89	9.33287	206.245
43	4	79.25	-6.67	-2.88	8.09415	203.354
44	2	76.18	-5.39	10.14	11.4835	117.993
45	2	67.37	-6.15	10.4	12.0823	120.598
46	4	69.28	-6.49	2.13	6.83059	161.83
47	4	72.52	-6.11	1.06	6.20127	170.158
48	4	76.81	-3.55	4.71	5.89802	127.006
49	2	79.87	-4.62	9.12	10.2234	116.866
50	2	78.31	-4.41	12.12	12.8974	109.994
51	2	79.35	-6.65	11.66	13.423	119.697
52	1	74.21	-4.11	24.67	25.01	99.4586
53	1	77.35	-4.58	25.26	25.6719	100.277
54	1	74.63	-5.47	25.17	25.7575	102.261
55	2	77.2	-7.37	13.73	15.583	118.226
56	4	80.74	-5.29	3.74	6.47856	144.74
57	4	81.69	-4.85	-1.62	5.1134	198.47
58	4	77.22	-10.14	0.66	10.1615	176.276
59	4	81.11	-7.87	0.61	7.89361	175.568
60	4	78.7	-4.32	2.51	4.99625	149.843
61	4	75.11	-10.64	3.68	11.2584	160.921
62	4	73.54	-9.54	4.75	10.6571	153.531
63	4	78.14	-8.82	0.25	8.82354	178.376
64	4	77.67	-8.72	-2.53	9.07961	196.179
65	4	76.23	-8.9	-1.82	9.08418	191.557
66	2	80.1	-5.48	16.15	17.0544	108.743
67	2	78.95	-4.78	15.79	16.4977	106.842
68	2	78.22	-7.03	13.7	15.3984	117.164
69	2	79.77	-8.74	17.09	19.1952	117.086
70	4	78.43	-8.6	-2.88	9.06942	198.515
71	4	78.98	-6.89	-3.18	7.58845	204.775
72	5	72.5	-10.05	-6.09	11.7512	211.215
73	5	75.66	-9.04	-5.87	10.7786	212.997
74	2	81.35	-6.47	12.48	14.0574	117.404
75	1	77.76	-5.82	18.08	18.9937	107.844
76	1	73.96	-6.08	20.18	21.076	106.767
77	2	78.75	-8.53	9.8	12.9923	131.037
78	2	74.77	-9.28	11.31	14.6299	129.369
79	5	71.25	-11.91	-2.01	12.0784	189.579
80	5	70.25	-11.68	-1.82	11.8209	188.857
81	5	70.45	-11.75	-1.97	11.914	189.518
82	4	75.7	-10.37	1.74	10.515	170.475

## Sheet: Figure5a&b
XRF data of beryls(Fig.5a/5b)
	Fe	K	Rb	Cs	S	Zn	Si	Al	Mn
1	0.759	0.082	0.084	0.005	0.403	0.052	77.845	20.589
2	0.921			0.119	0.438	0.083	74.064	24.132	0.009
3	0.356	0.079	0.009	0.084	0.462		75.712	21.168
4	0.872	0.124	0.008	0.094		0.019	77.745	21.046	0.006
5	0.65	0.079	0.006	0.044		0.055	77.484	21.544	0.002
6	0.636	0.06	0.003		0.431	0.03	77.944	20.985
7	0.652	0.092	0.006	0.088	0.466	0.03	76.441	22.134	0.004
8	0.568	0.179	0.01	0.166	0.452	0.071	77.762	20.728	0.006
9	0.824	0.095	0.005	0.03	0.339	0.05	77.335	21.288	0.009
10	0.503	0.073	0.005	0.039	0.472	0.06	76.488	22.288	0.005
11	0.691	0.131	0.008	0.118	0.416	0.053	77.577	20.848
12	0.547	0.054	0.004		0.488	0.054	74.493	24.253	0.046
13	0.765	0.114	0.148	0.007	0.434	0.031	78.263	20.125
14	0.615	0.161		0.034	0.314	0.035	76.411	22.376
15	0.589	0.125	0.005	0.036	0.314	0.035	76.099	22.758
16	0.51	0.111	0.005	0.133	0.387	0.038	76.208	22.508	0.004
17	0.637	0.135	0.006	0.061	0.421	0.046	77.388	21.054	0.103
18	0.631		0.005	0.049	0.397	0.052	77.678	21.067	0.013
19	0.679	0.083	0.003	0.038	0.475	0.044	77.637	20.896	0.007
20	0.593	0.06	0.003	0.03	0.246	0.039	74.938	23.806	0.006
21	0.684	0.097	0.005		0.463	0.056	83.2	15.438	0.012
22	0.708	0.136	0.008		0.376	0.04	76.419	22.263
23	0.604	0.075	0.006	0.032		0.037	77.932	21.153	0.099
24	0.665	0.164	0.006	0.06	0.439	0.04	74.63	23.738
25	0.575	0.068	0.003		0.297	0.025	74.758	24.171	0.032
26	0.687	0.064	0.005	0.099		0.046	77.992	21.048	0.009
27	0.801	0.196		0.588	0.477	0.037	76.981	20.891
28	0.919	0.102	0.006		0.389	0.041	77.358	20.642	0.01
29	0.771	0.036	0.006			0.028	78.684	20.315	0.047
30	0.955	0.071	0.006	0.143		0.032	78.269	20.363	0.034
31	0.803	0.134	0.005		0.431	0.056	76.981	21.474	0.078
32	0.985	0.059		0.129		0.035	78.683	20.063	0.035
33	0.985	0.059		0.129		0.035	78.683	20.063	0.008
34	0.737	0.186	0.005		0.419	0.046	74.089	24.325	0.009
35	0.86	0.138	0.006			0.033	78.241	20.479	0.123
36	0.825	0.113	0.005	0.154	0.451	0.043	77.471	20.741	0.009
37	0.673	0.088			0.4	0.038	77.798	20.957	0.005
38	1.064	0.091		0.205		0.013	77.312	21.156	0.014
39	0.681	0.258	0.009	0.238	0.456	0.038	75.974	22.245	0.012
40	0.741	0.165		0.084	0.36	0.081	77.765	20.709	0.004
41	0.626	0.193		0.063		0.051	78.147	20.816	0.039
42	0.64	0.115	0.005	0.053	0.431	0.06	76.615	21.933	0.01
43	0.735	0.316	0.007	0.108	0.431		77.701	20.668	0.008

## Sheet: Other information
Mossbauer spectra of undetected signals in five samples										Fisher discriminant accuracy(Table.4)
The test was conducted in College of Chemistry and Chemical Engineering, Xiamen University												1	2	3	4	5	total
										count	1	6	0	0	0	0	1
											2	0	20	1	0	0	20
											3	0	1	16	0	0	16
											4	0	0	0	27	1	28
											5	0	0	0	1	11	12
										%	1	100	0	0	0	0	100
											2	0	100	0	0	0	100
											3	0	0	100	0	0	100
											4	0	0	0	96.4	3.6	100
											5		0	0	8.3	91.7	100
										97.60% of the original group observations were classified correctly.
											Sample number	Content
												F	Cr2O3	SiO2	TiO2	Na2O	FeOtot	K2O	Nd2O3	MgO	Al2O3	Total
											Icb.44	0.04		63.09		0.34	0.75	0.04	0.03	0.04	18.28	82.09
											Icb.46		0.02	62.53		0.42	0.54	0.03		0.06	18.51	81.93
											Icb.48			62.57	0.09	0.45	0.5	0.05	0.11	0.06	18.44	82.25
											Icb.50		0.06	63.14		0.33	0.48	0.03		0.1	18.5	82.62
											Icb.51	0.06		62.8	0.09	0.32	0.53	0.01		0.07	18.42	82.3
											Icb.52		0.02	62.17	0.06	0.62	0.49	0.08	0.02	0.05	18.42	82.03
											Icb.53	0.05	0.01	62.34		0.51	0.61	0.05	0.22	0.07	18.17	82.6
											Icb.54	0.05		63.18		0.47	0.66	0.04	0.02	0.06	18.31	82.78
											The EMPA data of the beryl (wt.%)
